# Supplementary material for: Dose-dependent IFN programs in myeloid cells after mRNA and adenovirus COVID-19 vaccination
Source: JCI Insight. 2026 Feb 23;11(4):e199245. doi: 10.1172/jci.insight.199245 (PMC12956017; doi:10.1172/jci.insight.199245)
Supplement: Supporting data values [file jciinsight-11-199245-s181.xlsx]

## Sheet: Fig. 1A
Vaccine	Age
J&J	56
J&J	21
J&J	36
Moderna	41
Moderna	43
Moderna	44
Moderna	25
Moderna	74
Moderna	63
Pfizer	63
Pfizer	45
Pfizer	51
Pfizer	51
Pfizer	40
Pfizer	32
Pfizer	44
Pfizer	29
Pfizer	24
Pfizer	23
Pfizer	32
Pfizer	28
Pfizer	62
Pfizer	49
Pfizer	49
Pfizer	62
Pfizer	45
Pfizer	44
Pfizer	51
Pfizer	30
Pfizer	50
Pfizer	48

## Sheet: Fig. 1B
Recoded ID	D0V1 (-15-0 days)	D0V2 (+25-28 days)	D35 (+35 days)	D70 (+70 days)
J&J	1887	NA	103991	NA
J&J	2039	NA	106055	NA
J&J	4696	NA	70056	NA
Moderna	7735	175079		251555
Moderna	8367	204684		200662
Moderna	1532	186740		238212
Moderna	8654	124625		193844
Moderna	1244	188636		228479
Moderna	1778	186370		229734
Pfizer	3104	115906		173621
Pfizer	10575	16767		122585
Pfizer	2477	125028		193374
Pfizer	5545	172388		218275
Pfizer	24543	197370		235826
Pfizer	2743	187542		210333
Pfizer	3799	190177		218983
Pfizer	1109	7735		228600
Pfizer	82225	218709		223461
Pfizer	6458	105696		188716
Pfizer	7398	119843		229194
Pfizer	5430	183847		237205
Pfizer	8.499	87279		193510
Pfizer	5183	159257		223366
Pfizer	8031	143347		209029
Pfizer	1219	214605		231585
Pfizer	6473	156271		239147
Pfizer	4261	129370		184463
Pfizer	7656	171025		220209
Pfizer	7508	146248		191781
Pfizer	2198	86690		188281
Pfizer	12088	182167		204832

## Sheet: Fig. 1C
Donors	Visit	CXCL10	IFNg
J01	BL1	32.9	0
J01	D1	66.4	0
J01	D7	41.4	0
J02	BL1	15.7	0
J02	D1	477	66.3
J02	D7	22.7	0
J03	BL1	24.6	0
J03	D1	322	49.6
J03	D7	26.3	0
M01	BL1	30.1	0
M01	D1V1	82	0.593
M01	BL2	37.8	0
M01	D1V2	254	37.2
M01	D7V2	41	0
M02	BL1	21.4	0
M02	D1V1	45.9	0
M02	D7V1	23.7	0
M02	BL2	16.3	0
M02	D1V2	232	26
M02	D7V2	14.3	0
M03	BL1	82.2	1.01
M03	D1V1	209	1.99
M03	D7V1	141	3.71
M03	BL2	86	1.37
M03	D1V2	302	92.6
M03	D7V2	26	0
M04	BL1	61.9	0
M04	D1V1	267	7.68
M04	D7V1	123	0.788
M04	BL2	96.6	0.374
M04	D1V2	922	56
M04	D7V2	95.5	0.427
M05	BL1	168	1.94
M05	D1V1	179	1.89
M05	D7V1	169	2.22
M05	BL2	183	1.74
M05	D1V2	911	180
M05	D7V2	186	1.9
M06	BL1	31.2	0
M06	D1V1	37.4	0
M06	D7V1	29.9	0
M06	BL2	28.1	0
M06	D1V2	191	21.6
M06	D7V2	30.3	0
P02	BL1	43	1.53
P02	D1V1	103	1.28
P02	D7V1	38.1	1.48
P02	BL2	50.4	3.36
P02	D1V2	81.9	3.82
P02	D7V2	47	2.87
P08	BL1	30.1	0
P08	D1V1	60.7	1.5
P08	D7V1	14.1	0
P08	BL2	14.3	0
P08	D1V2	246	33.2
P08	D7V2	18.4	0
P12	BL1	29	0
P12	D1V1	54	0.577
P12	D7V1	16.2	0
P12	BL2	9.27	0
P12	D1V2	101	1.58
P12	D7V2	11.9	0
P16	BL1	17.2	0
P16	D1V1	35.3	0
P16	D7V1	20.9	0
P16	BL2	18.3	0
P16	D1V2	205	30.8
P16	D7V2	32.7	0
P20	BL1	21.2	0
P20	D1V1	54	0
P20	D7V1	19.3	0
P20	BL2	18	0
P20	D1V2	190	59.4
P20	D7V2	23.3	0
P22	BL1	37.8	0
P22	D1V1	53.6	0
P22	D7V1	46.7	0
P22	BL2	33.5	0
P22	D1V2	180	33.1
P22	D7V2	1.37	98.5

## Sheet: Fig. 2C
Moderna-D1V1								Moderna-D1V2								J&J-D1V1								Pfizer-D1V1								Pfizer-D1V2
baseMean	log2FoldChange	lfcSE	stat	pvalue	padj	Symbol		baseMean	log2FoldChange	lfcSE	stat	pvalue	padj	Symbol		baseMean	log2FoldChange	lfcSE	stat	pvalue	padj	Symbol		baseMean	log2FoldChange	lfcSE	stat	pvalue	padj	Symbol		baseMean	log2FoldChange	lfcSE	stat	pvalue	padj	Symbol
22.3964	0.422223	0.381622	1.10639	0.268558	0.999517	AL627309.5		22.3964	0.944388	0.377163	2.50392	0.0122825	0.0699993	AL627309.5		22.3964	0.180727	0.497928	0.362959	0.716636	0.881146	AL627309.5		22.3964	0.165312	0.373373	0.442752	0.657945	0.999966	AL627309.5		22.3964	0.3882	0.3677	1.05575	0.291081	0.627213	AL627309.5
20.8429	0.275909	0.269347	1.02436	0.305664	0.999517	NOC2L		20.8429	0.453624	0.263685	1.72032	0.0853734	0.256478	NOC2L		20.8429	0.248883	0.317305	0.784366	0.432826	0.701719	NOC2L		20.8429	0.0462218	0.256566	0.180155	0.857031	0.999966	NOC2L		20.8429	0.0979689	0.24871	0.393909	0.693648	0.899664	NOC2L
106.235	0.672447	0.425456	1.58053	0.113985	0.999517	ISG15		106.235	2.06671	0.422846	4.88761	1.02066e-06	3.68784e-05	ISG15		106.235	3.89778	0.590394	6.60199	4.05683e-11	9.25295e-09	ISG15		106.235	1.00365	0.430871	2.32936	0.0198402	0.999966	ISG15		106.235	2.24638	0.426752	5.2639	1.4103e-07	9.89741e-06	ISG15
26.8864	0.46395	0.230155	2.01581	0.0438195	0.999517	C1orf159		26.8864	0.375445	0.229588	1.6353	0.101986	0.289212	C1orf159		26.8864	0.090973	0.284156	0.320151	0.748854	0.897002	C1orf159		26.8864	0.118038	0.223814	0.527395	0.59792	0.999966	C1orf159		26.8864	0.317624	0.215635	1.47297	0.140759	0.444486	C1orf159
25.7491	0.0954011	0.20078	0.475153	0.634678	0.999517	SDF4		25.7491	0.290147	0.193659	1.49824	0.134071	0.345692	SDF4		25.7491	0.170984	0.216253	0.790668	0.429138	0.698617	SDF4		25.7491	-0.0625472	0.197878	-0.316089	0.751935	0.999966	SDF4		25.7491	-0.0529852	0.189166	-0.280099	0.779402	0.937886	SDF4
28.9043	-0.226858	0.191155	-1.18677	0.235317	0.999517	UBE2J2		28.9043	-0.178813	0.185754	-0.962635	0.335731	0.584964	UBE2J2		28.9043	-0.0753391	0.211788	-0.355729	0.722044	0.883535	UBE2J2		28.9043	-0.0907571	0.187694	-0.483538	0.628714	0.999966	UBE2J2		28.9043	0.186974	0.175262	1.06682	0.286052	0.623058	UBE2J2
23.7163	-0.048171	0.246773	-0.195204	0.845234	0.999517	ACAP3		23.7163	-0.349843	0.249214	-1.40379	0.160383	0.383965	ACAP3		23.7163	-0.754765	0.307199	-2.45692	0.0140132	0.0856119	ACAP3		23.7163	0.359108	0.232373	1.54539	0.122251	0.999966	ACAP3		23.7163	-0.164869	0.235125	-0.701198	0.48318	0.790002	ACAP3
22.2993	-0.152021	0.235633	-0.645161	0.518823	0.999517	INTS11		22.2993	-0.123209	0.231539	-0.532129	0.594637	0.787764	INTS11		22.2993	-0.060963	0.281499	-0.216566	0.828547	0.932456	INTS11		22.2993	-0.00680619	0.226961	-0.0299883	0.976076	0.999966	INTS11		22.2993	0.112581	0.218315	0.515682	0.606077	0.854627	INTS11
34.7853	-0.284682	0.230666	-1.23417	0.217139	0.999517	AURKAIP1		34.7853	0.3144	0.223572	1.40626	0.159648	0.383211	AURKAIP1		34.7853	0.701986	0.301573	2.32775	0.0199253	0.108098	AURKAIP1		34.7853	0.163479	0.236411	0.691502	0.48925	0.999966	AURKAIP1		34.7853	0.449045	0.228958	1.96125	0.0498496	0.252898	AURKAIP1
49.8528	-0.0967453	0.17472	-0.553717	0.579772	0.999517	CCNL2		49.8528	-0.306786	0.175133	-1.75172	0.0798211	0.245403	CCNL2		49.8528	-0.273363	0.207315	-1.31858	0.187308	0.450998	CCNL2		49.8528	-0.0684446	0.159878	-0.428104	0.668575	0.999966	CCNL2		49.8528	-0.25081	0.157815	-1.58926	0.112001	0.392758	CCNL2
68.7183	0.143148	0.157418	0.909345	0.363168	0.999517	MRPL20		68.7183	0.2479	0.155783	1.59132	0.111538	0.306582	MRPL20		68.7183	0.361247	0.198477	1.82009	0.0687452	0.247672	MRPL20		68.7183	0.0602799	0.156153	0.386031	0.699473	0.999966	MRPL20		68.7183	0.267531	0.151232	1.76902	0.0768911	0.320565	MRPL20
69.7535	-0.068924	0.179531	-0.383911	0.701044	0.999517	SSU72		69.7535	0.0170726	0.178794	0.0954875	0.923928	0.967958	SSU72		69.7535	-0.0879501	0.240844	-0.365175	0.714981	0.880495	SSU72		69.7535	-0.0347961	0.179621	-0.193719	0.846396	0.999966	SSU72		69.7535	0.0224038	0.176583	0.126874	0.89904	0.96954	SSU72
61.9226	-0.27665	0.200231	-1.38166	0.167077	0.999517	CDK11B		61.9226	-0.279393	0.199995	-1.397	0.162414	0.386909	CDK11B		61.9226	0.0887224	0.260338	0.340797	0.733256	0.890778	CDK11B		61.9226	0.105335	0.19551	0.538771	0.590045	0.999966	CDK11B		61.9226	0.146227	0.192915	0.757988	0.448458	0.766705	CDK11B
20.6892	0.0209054	0.228982	0.0912973	0.927256	0.999517	SLC35E2B		20.6892	-0.58621	0.237696	-2.46622	0.0136547	0.0758839	SLC35E2B		20.6892	-0.545814	0.264381	-2.0645	0.0389705	0.172453	SLC35E2B		20.6892	-0.184454	0.22409	-0.823127	0.410436	0.999966	SLC35E2B		20.6892	-0.268986	0.217156	-1.23867	0.215467	0.545165	SLC35E2B
53.2937	-0.119249	0.17602	-0.677475	0.498105	0.999517	CDK11A		53.2937	-0.066488	0.174053	-0.381998	0.702463	0.854502	CDK11A		53.2937	-0.125042	0.214125	-0.583969	0.559241	0.789051	CDK11A		53.2937	0.205365	0.168665	1.21759	0.223379	0.999966	CDK11A		53.2937	-0.0854297	0.168172	-0.50799	0.61146	0.857304	CDK11A
16.6318	-0.0709412	0.278725	-0.254521	0.799093	0.999517	SLC35E2A		16.6318	-0.566892	0.286268	-1.98028	0.0476717	0.174844	SLC35E2A		16.6318	-1.09456	0.321354	-3.40608	0.000659022	0.00836033	SLC35E2A		16.6318	0.105418	0.247121	0.426584	0.669682	0.999966	SLC35E2A		16.6318	-0.796747	0.259198	-3.0739	0.0021128	0.0292515	SLC35E2A
125.859	0.058693	0.136274	0.430699	0.666687	0.999517	NADK		125.859	0.384385	0.134349	2.86111	0.00422166	0.033037	NADK		125.859	0.626697	0.174812	3.58498	0.000337109	0.00485615	NADK		125.859	0.199961	0.133587	1.49686	0.134429	0.999966	NADK		125.859	0.358125	0.131046	2.73281	0.00627959	0.0664241	NADK
417.55	0.00587967	0.0853011	0.0689284	0.945047	0.999517	GNB1		417.55	0.04595	0.0853317	0.538487	0.590241	0.784599	GNB1		417.55	0.120567	0.113318	1.06397	0.287342	0.568531	GNB1		417.55	0.00452912	0.0836606	0.0541369	0.956826	0.999966	GNB1		417.55	-0.0137532	0.0829157	-0.16587	0.868259	0.960366	GNB1
40.7811	0.0579068	0.247512	0.233956	0.815019	0.999517	FAAP20		40.7811	-0.0387284	0.248645	-0.155757	0.876224	0.946512	FAAP20		40.7811	-0.295573	0.335107	-0.882026	0.377763	0.655739	FAAP20		40.7811	-0.107952	0.24381	-0.442769	0.657933	0.999966	FAAP20		40.7811	-0.0313199	0.240182	-0.1304	0.89625	0.96943	FAAP20
70.3019	-0.239776	0.284303	-0.843384	0.399014	0.999517	SKI		70.3019	-0.991841	0.291311	-3.40475	0.000662242	0.00795853	SKI		70.3019	-1.07464	0.390988	-2.74852	0.00598645	0.0466176	SKI		70.3019	-0.188631	0.281089	-0.671071	0.502175	0.999966	SKI		70.3019	-0.891133	0.284097	-3.13673	0.00170846	0.0248066	SKI
45.1033	0.331489	0.208202	1.59215	0.11135	0.999517	RER1		45.1033	0.503613	0.206154	2.44289	0.01457	0.0792156	RER1		45.1033	0.196298	0.262148	0.748807	0.453973	0.716462	RER1		45.1033	-0.236419	0.20498	-1.15338	0.248756	0.999966	RER1		45.1033	0.00216931	0.198391	0.0109345	0.991276	0.99753	RER1
74.7195	0.110653	0.176623	0.62649	0.530993	0.999517	TNFRSF14		74.7195	0.532974	0.173682	3.06869	0.00215003	0.0197661	TNFRSF14		74.7195	0.59218	0.232576	2.54618	0.010891	0.071927	TNFRSF14		74.7195	-0.0413716	0.174733	-0.23677	0.812835	0.999966	TNFRSF14		74.7195	0.465863	0.168798	2.75988	0.00578218	0.0625527	TNFRSF14
12.1507	-0.326753	0.341675	-0.956327	0.338907	0.999517	TPRG1L		12.1507	-0.109113	0.333857	-0.326825	0.7438	0.878533	TPRG1L		12.1507	-0.240603	0.440835	-0.54579	0.58521	0.802968	TPRG1L		12.1507	0.313325	0.353159	0.887207	0.374968	0.999966	TPRG1L		12.1507	0.276842	0.345686	0.800846	0.423221	0.746243	TPRG1L
16.5008	-0.0736316	0.270009	-0.272701	0.785083	0.999517	LRRC47		16.5008	0.0529804	0.263964	0.200711	0.840925	0.929756	LRRC47		16.5008	-0.256184	0.32692	-0.783628	0.433258	0.701902	LRRC47		16.5008	-0.269534	0.277033	-0.972929	0.330589	0.999966	LRRC47		16.5008	0.17291	0.257936	0.670361	0.502627	0.802386	LRRC47
35.6232	-0.111841	0.21846	-0.511951	0.608686	0.999517	CEP104		35.6232	-0.243261	0.218353	-1.11407	0.265248	0.513698	CEP104		35.6232	-0.457858	0.263632	-1.73673	0.082435	0.276628	CEP104		35.6232	0.0520216	0.202849	0.256454	0.7976	0.999966	CEP104		35.6232	-0.447943	0.204971	-2.1854	0.0288598	0.183733	CEP104
10.7455	-0.0469646	0.327014	-0.143616	0.885803	0.999517	C1orf174		10.7455	0.295979	0.312256	0.947874	0.343194	0.591729	C1orf174		10.7455	-0.0391899	0.349032	-0.112282	0.9106	0.9677	C1orf174		10.7455	-0.0159542	0.337117	-0.0473254	0.962254	0.999966	C1orf174		10.7455	0.399083	0.312072	1.27882	0.200962	0.52705	C1orf174
20.0164	-0.375336	0.251958	-1.48968	0.136309	0.999517	NPHP4		20.0164	-0.63512	0.252801	-2.51234	0.0119935	0.0686739	NPHP4		20.0164	-0.682337	0.287396	-2.3742	0.0175868	0.0998136	NPHP4		20.0164	-0.137369	0.224293	-0.612454	0.540238	0.999966	NPHP4		20.0164	-0.4136	0.222134	-1.86194	0.0626114	0.285851	NPHP4
180.525	-0.0923685	0.125106	-0.738322	0.460319	0.999517	KCNAB2		180.525	-0.410385	0.126877	-3.23451	0.00121851	0.0128149	KCNAB2		180.525	-0.416197	0.165112	-2.5207	0.011712	0.0754698	KCNAB2		180.525	0.00362407	0.122145	0.0296701	0.97633	0.999966	KCNAB2		180.525	-0.373209	0.122597	-3.04419	0.00233308	0.0313581	KCNAB2
24.61	-0.103847	0.229172	-0.453141	0.650447	0.999517	NOL9		24.61	-0.105401	0.22557	-0.467266	0.640309	0.819436	NOL9		24.61	-0.295443	0.270254	-1.09321	0.274303	0.555207	NOL9		24.61	0.186083	0.216175	0.860798	0.389349	0.999966	NOL9		24.61	-0.206975	0.216421	-0.95635	0.338895	0.672896	NOL9
22.4647	0.277319	0.263363	1.05299	0.292345	0.999517	ZBTB48		22.4647	0.0237321	0.265167	0.0894988	0.928686	0.970899	ZBTB48		22.4647	-0.508125	0.3248	-1.56443	0.117718	0.342844	ZBTB48		22.4647	-0.0762697	0.247243	-0.308481	0.757716	0.999966	ZBTB48		22.4647	0.196595	0.237179	0.828886	0.407169	0.733137	ZBTB48
11.7816	-0.213384	0.332347	-0.642053	0.520839	0.999517	KLHL21		11.7816	-0.235584	0.32905	-0.715953	0.47402	0.704826	KLHL21		11.7816	0.480819	0.434761	1.10594	0.268752	0.5497	KLHL21		11.7816	-0.291918	0.347892	-0.839104	0.401411	0.999966	KLHL21		11.7816	-0.105921	0.331272	-0.319741	0.749165	0.922804	KLHL21
35.2014	0.13534	0.17722	0.763686	0.445054	0.999517	DNAJC11		35.2014	0.259865	0.171458	1.51562	0.129615	0.338589	DNAJC11		35.2014	-0.0132984	0.187503	-0.0709234	0.943459	0.980352	DNAJC11		35.2014	0.144647	0.165119	0.876017	0.381021	0.999966	DNAJC11		35.2014	0.0784162	0.159428	0.491861	0.622818	0.864209	DNAJC11
128.4	-0.0524474	0.156184	-0.335805	0.737018	0.999517	CAMTA1		128.4	-0.129023	0.156911	-0.822269	0.410924	0.650867	CAMTA1		128.4	-0.241123	0.208408	-1.15698	0.247282	0.525882	CAMTA1		128.4	-0.183043	0.152842	-1.1976	0.231074	0.999966	CAMTA1		128.4	-0.265313	0.151798	-1.7478	0.0804992	0.329529	CAMTA1
52.8658	-0.138085	0.174991	-0.789097	0.430056	0.999517	VAMP3		52.8658	0.0792656	0.171537	0.46209	0.644017	0.82109	VAMP3		52.8658	0.286794	0.216319	1.32579	0.184908	0.447573	VAMP3		52.8658	-0.0894432	0.174127	-0.513667	0.607485	0.999966	VAMP3		52.8658	0.0242187	0.168868	0.143418	0.88596	0.966379	VAMP3
56.8919	0.122009	0.225194	0.541794	0.58796	0.999517	PARK7		56.8919	0.537795	0.222746	2.41439	0.0157618	0.083836	PARK7		56.8919	0.228149	0.29979	0.76103	0.446639	0.712281	PARK7		56.8919	0.00713502	0.22645	0.0315081	0.974864	0.999966	PARK7		56.8919	0.307434	0.221541	1.38771	0.165226	0.478551	PARK7
391.286	0.049809	0.114477	0.435101	0.663489	0.999517	RERE		391.286	-0.0385067	0.115175	-0.334331	0.73813	0.874808	RERE		391.286	-0.0560712	0.156115	-0.359165	0.719471	0.882114	RERE		391.286	0.0484832	0.113042	0.428897	0.667998	0.999966	RERE		391.286	0.0986382	0.112395	0.8776	0.380161	0.709524	RERE
247.864	0.0485124	0.193615	0.250561	0.802153	0.999517	ENO1		247.864	0.420779	0.193424	2.17542	0.0295984	0.126877	ENO1		247.864	0.337991	0.269909	1.25224	0.210482	0.481077	ENO1		247.864	0.00370671	0.193562	0.01915	0.984721	0.999966	ENO1		247.864	0.195797	0.192617	1.01651	0.309386	0.646875	ENO1
28.9045	0.119678	0.231364	0.517274	0.604965	0.999517	H6PD		28.9045	-0.0443511	0.23185	-0.191293	0.848296	0.93356	H6PD		28.9045	-0.345132	0.286017	-1.20669	0.227553	0.502471	H6PD		28.9045	-0.11028	0.226632	-0.486603	0.62654	0.999966	H6PD		28.9045	0.0809269	0.218437	0.370482	0.711023	0.90695	H6PD
80.8418	-0.0658176	0.320235	-0.205529	0.837159	0.999517	SLC25A33		80.8418	-0.194908	0.322211	-0.604908	0.54524	0.757292	SLC25A33		80.8418	-0.341242	0.443212	-0.76993	0.441341	0.70806	SLC25A33		80.8418	0.14375	0.316543	0.454124	0.649739	0.999966	SLC25A33		80.8418	-0.238004	0.317231	-0.750255	0.453101	0.769555	SLC25A33
243.474	0.262798	0.172533	1.52318	0.127715	0.999517	PIK3CD		243.474	0.186094	0.173448	1.07291	0.283313	0.531903	PIK3CD		243.474	0.373889	0.238224	1.56949	0.116534	0.340726	PIK3CD		243.474	0.0615121	0.170647	0.360464	0.7185	0.999966	PIK3CD		243.474	0.258949	0.169672	1.52618	0.126966	0.421249	PIK3CD
55.6543	0.0117076	0.149161	0.0784899	0.937438	0.999517	CLSTN1		55.6543	-0.0347246	0.147058	-0.236128	0.813333	0.91511	CLSTN1		55.6543	0.0209376	0.169033	0.123867	0.901421	0.963833	CLSTN1		55.6543	0.0464677	0.14029	0.331226	0.740474	0.999966	CLSTN1		55.6543	0.00689307	0.136042	0.0506688	0.959589	0.989786	CLSTN1
43.1679	0.00422439	0.175018	0.0241369	0.980743	0.999517	CTNNBIP1		43.1679	-0.226643	0.175417	-1.29202	0.196349	0.433393	CTNNBIP1		43.1679	-0.556465	0.201617	-2.76001	0.00578004	0.0452105	CTNNBIP1		43.1679	-0.223296	0.163486	-1.36584	0.171989	0.999966	CTNNBIP1		43.1679	-0.411915	0.160483	-2.56672	0.0102664	0.0952513	CTNNBIP1
28.4268	0.0221191	0.19287	0.114684	0.908696	0.999517	LZIC		28.4268	-0.152373	0.192523	-0.791453	0.428679	0.667802	LZIC		28.4268	-0.101375	0.238933	-0.424284	0.671358	0.854923	LZIC		28.4268	-0.0930698	0.201948	-0.460859	0.6449	0.999966	LZIC		28.4268	-0.0948228	0.194164	-0.488365	0.625291	0.864423	LZIC
15.5944	0.141884	0.340242	0.41701	0.676671	0.999517	NMNAT1		15.5944	0.0584575	0.3399	0.171984	0.86345	0.940979	NMNAT1		15.5944	-0.377293	0.425338	-0.887043	0.375056	0.6528	NMNAT1		15.5944	0.0258113	0.324639	0.0795078	0.936629	0.999966	NMNAT1		15.5944	-0.100974	0.320734	-0.31482	0.752899	0.925526	NMNAT1
32.5074	0.00688393	0.297159	0.0231658	0.981518	0.999517	RBP7		32.5074	-0.117232	0.299029	-0.39204	0.695028	0.850662	RBP7		32.5074	-0.481704	0.398704	-1.20817	0.226981	0.501714	RBP7		32.5074	0.0223373	0.294311	0.0758968	0.939501	0.999966	RBP7		32.5074	-0.0489785	0.292042	-0.16771	0.866811	0.959582	RBP7
169.663	-0.0288797	0.123997	-0.232906	0.815834	0.999517	UBE4B		169.663	-0.263373	0.125238	-2.10298	0.0354673	0.143177	UBE4B		169.663	-0.214381	0.160375	-1.33675	0.181304	0.442667	UBE4B		169.663	-0.0273733	0.11894	-0.230144	0.81798	0.999966	UBE4B		169.663	-0.191639	0.11834	-1.6194	0.10536	0.380187	UBE4B
235.56	-0.00951545	0.152124	-0.0625505	0.950124	0.999517	KIF1B		235.56	0.036385	0.152591	0.238448	0.811533	0.914249	KIF1B		235.56	0.0646539	0.20768	0.311315	0.755561	0.899148	KIF1B		235.56	0.0309319	0.150287	0.205819	0.836933	0.999966	KIF1B		235.56	-0.00694963	0.149726	-0.0464158	0.962979	0.989844	KIF1B
137.708	0.0128756	0.170033	0.0757242	0.939639	0.999517	PGD		137.708	0.215599	0.169748	1.27011	0.204046	0.441584	PGD		137.708	-0.0182564	0.231022	-0.0790246	0.937013	0.978268	PGD		137.708	0.0483809	0.168762	0.286681	0.774357	0.999966	PGD		137.708	0.118683	0.167356	0.709169	0.47822	0.785457	PGD
27.9353	-0.174637	0.215734	-0.8095	0.418227	0.999517	DFFA		27.9353	-0.0923338	0.211173	-0.437243	0.661935	0.834028	DFFA		27.9353	-0.300184	0.257533	-1.16561	0.243771	0.521862	DFFA		27.9353	-0.0857401	0.207748	-0.412712	0.679818	0.999966	DFFA		27.9353	-0.0861822	0.201398	-0.427921	0.668709	0.887433	DFFA
86.6924	-0.223905	0.150545	-1.4873	0.136935	0.999517	PEX14		86.6924	-0.2841	0.15038	-1.88921	0.0588641	0.20012	PEX14		86.6924	0.0905045	0.191344	0.472993	0.636218	0.834908	PEX14		86.6924	0.106685	0.148428	0.718769	0.472283	0.999966	PEX14		86.6924	0.256295	0.145013	1.76739	0.0771633	0.32126	PEX14
55.0689	0.0965657	0.17061	0.566001	0.571393	0.999517	TARDBP		55.0689	0.0962966	0.169132	0.569359	0.569112	0.773035	TARDBP		55.0689	0.187114	0.206413	0.906505	0.364669	0.644586	TARDBP		55.0689	0.00276748	0.163144	0.0169634	0.986466	0.999966	TARDBP		55.0689	-0.113486	0.160512	-0.707025	0.479551	0.787125	TARDBP
12.6939	0.129091	0.364762	0.353904	0.723411	0.999517	SRM		12.6939	0.0395218	0.365215	0.108215	0.913825	0.964295	SRM		12.6939	0.575671	0.500843	1.14941	0.250389	0.5292	SRM		12.6939	0.30012	0.364672	0.822987	0.410515	0.999966	SRM		12.6939	-0.0731536	0.365574	-0.200106	0.841398	0.952451	SRM
33.902	0.113599	0.184258	0.616517	0.537553	0.999517	EXOSC10		33.902	-0.212525	0.186115	-1.1419	0.253496	0.499599	EXOSC10		33.902	-0.0846444	0.207563	-0.407802	0.683419	0.861317	EXOSC10		33.902	-0.264192	0.181471	-1.45584	0.145438	0.999966	EXOSC10		33.902	-0.29841	0.174747	-1.70767	0.0876974	0.34418	EXOSC10
64.3428	-0.103106	0.13746	-0.750079	0.453207	0.999517	MTOR		64.3428	-0.242674	0.136575	-1.77686	0.0755909	0.236787	MTOR		64.3428	0.0424617	0.156668	0.271029	0.786368	0.913439	MTOR		64.3428	0.176801	0.130207	1.35784	0.174515	0.999966	MTOR		64.3428	0.0308539	0.127604	0.241794	0.80894	0.942759	MTOR
15.3259	0.379702	0.324367	1.17059	0.241762	0.999517	FBXO6		15.3259	1.69818	0.301429	5.63375	1.7633e-08	1.16293e-06	FBXO6		15.3259	2.04888	0.368682	5.55732	2.73951e-08	2.0265e-06	FBXO6		15.3259	0.555261	0.319446	1.7382	0.0821756	0.999966	FBXO6		15.3259	1.63618	0.295001	5.54634	2.91716e-08	2.41948e-06	FBXO6
11.1921	-0.00537388	0.336598	-0.0159653	0.987262	0.999517	MAD2L2		11.1921	0.323849	0.325478	0.994993	0.31974	0.567896	MAD2L2		11.1921	0.0511459	0.402818	0.12697	0.898964	0.963056	MAD2L2		11.1921	-0.00664484	0.334821	-0.019846	0.984166	0.999966	MAD2L2		11.1921	0.0531724	0.323172	0.164533	0.869312	0.960604	MAD2L2
91.7414	-0.118587	0.228788	-0.518326	0.604231	0.999517	AGTRAP		91.7414	0.116881	0.228486	0.511545	0.608969	0.797469	AGTRAP		91.7414	0.0853081	0.317379	0.268789	0.788092	0.914277	AGTRAP		91.7414	0.0175547	0.228374	0.0768682	0.938728	0.999966	AGTRAP		91.7414	0.162729	0.226448	0.718617	0.472377	0.78037	AGTRAP
75.9787	0.229805	0.210061	1.09399	0.273958	0.999517	MTHFR		75.9787	0.645005	0.20813	3.09905	0.00194143	0.0182592	MTHFR		75.9787	0.313822	0.277124	1.13242	0.257457	0.537396	MTHFR		75.9787	-0.0520102	0.206967	-0.251297	0.801585	0.999966	MTHFR		75.9787	0.435258	0.202285	2.15171	0.0314205	0.193145	MTHFR
43.4856	0.00879516	0.196844	0.0446809	0.964362	0.999517	CLCN6		43.4856	0.304351	0.191597	1.5885	0.112174	0.307866	CLCN6		43.4856	0.0585924	0.231701	0.252879	0.800362	0.91945	CLCN6		43.4856	-0.0607837	0.184884	-0.328767	0.742332	0.999966	CLCN6		43.4856	0.0466715	0.179508	0.259997	0.794866	0.940745	CLCN6
90.0483	0.118935	0.262083	0.453805	0.64997	0.999517	AL021155.5		90.0483	-0.062214	0.264177	-0.235502	0.813819	0.915223	AL021155.5		90.0483	-0.712371	0.356108	-2.00044	0.0454531	0.190076	AL021155.5		90.0483	-0.0630679	0.258624	-0.243859	0.80734	0.999966	AL021155.5		90.0483	-0.242029	0.258369	-0.936755	0.348884	0.681437	AL021155.5
20.3305	0.116122	0.259327	0.447785	0.654309	0.999517	KIAA2013		20.3305	0.279443	0.254376	1.09854	0.271967	0.521435	KIAA2013		20.3305	-0.219729	0.314465	-0.698737	0.484716	0.741473	KIAA2013		20.3305	0.346343	0.264881	1.30754	0.191029	0.999966	KIAA2013		20.3305	0.258133	0.259585	0.994407	0.320025	0.656357	KIAA2013
21.2796	-0.17096	0.231624	-0.738091	0.460459	0.999517	PLOD1		21.2796	-0.0887648	0.225812	-0.393091	0.694252	0.850187	PLOD1		21.2796	-0.0343341	0.276951	-0.123972	0.901338	0.963833	PLOD1		21.2796	0.00918897	0.226455	0.0405776	0.967633	0.999966	PLOD1		21.2796	-0.133597	0.221138	-0.604134	0.545755	0.827518	PLOD1
47.4691	0.135161	0.194691	0.694231	0.487538	0.999517	MFN2		47.4691	0.112434	0.193814	0.58011	0.561841	0.768468	MFN2		47.4691	0.163345	0.236726	0.690018	0.490183	0.745352	MFN2		47.4691	-0.0317383	0.184789	-0.171755	0.86363	0.999966	MFN2		47.4691	-0.0168627	0.181149	-0.0930877	0.925834	0.978112	MFN2
25.7813	0.327027	0.254718	1.28388	0.199183	0.999517	MIIP		25.7813	1.05414	0.244657	4.30865	1.64257e-05	0.000387562	MIIP		25.7813	1.43915	0.323101	4.45418	8.42148e-06	0.000219333	MIIP		25.7813	0.403677	0.252501	1.59871	0.109884	0.999966	MIIP		25.7813	1.00443	0.239961	4.1858	2.84164e-05	0.000891411	MIIP
10.4546	-0.247793	0.314769	-0.787221	0.431153	0.999517	TNFRSF8		10.4546	-0.867884	0.32866	-2.64067	0.00827424	0.0532548	TNFRSF8		10.4546	-0.227051	0.360281	-0.630204	0.528561	0.76771	TNFRSF8		10.4546	0.18776	0.290719	0.645849	0.518377	0.999966	TNFRSF8		10.4546	-0.500151	0.299254	-1.67133	0.0946571	0.358956	TNFRSF8
543.599	-0.089037	0.122209	-0.728564	0.466268	0.999517	TNFRSF1B		543.599	-0.176714	0.122856	-1.43838	0.150325	0.369005	TNFRSF1B		543.599	0.036817	0.169123	0.217693	0.827668	0.932042	TNFRSF1B		543.599	0.0525318	0.121973	0.430683	0.666699	0.999966	TNFRSF1B		543.599	-0.0911829	0.121849	-0.748325	0.454264	0.770335	TNFRSF1B
257.6	0.115856	0.158412	0.731356	0.464562	0.999517	VPS13D		257.6	-0.041402	0.159526	-0.259532	0.795225	0.906793	VPS13D		257.6	-0.0286688	0.218946	-0.13094	0.895823	0.961328	VPS13D		257.6	0.0514287	0.157583	0.326359	0.744152	0.999966	VPS13D		257.6	-0.0349712	0.157213	-0.222446	0.823967	0.946993	VPS13D
249.647	0.0205812	0.0957483	0.214951	0.829805	0.999517	PRDM2		249.647	-0.086513	0.0960691	-0.900528	0.367839	0.61431	PRDM2		249.647	-0.126893	0.123158	-1.03033	0.302855	0.584985	PRDM2		249.647	-0.0152781	0.0925859	-0.165015	0.868932	0.999966	PRDM2		249.647	-0.11885	0.0917327	-1.29562	0.195108	0.518676	PRDM2
14.8624	0.362946	0.439733	0.825378	0.409157	0.999517	TMEM51		14.8624	0.772358	0.434555	1.77735	0.0755103	0.236727	TMEM51		14.8624	1.36847	0.593006	2.30769	0.0210167	0.112294	TMEM51		14.8624	0.101816	0.426202	0.238891	0.81119	0.999966	TMEM51		14.8624	0.303438	0.418944	0.724292	0.468886	0.777779	TMEM51
168.624	0.11304	0.159513	0.708659	0.478536	0.999517	EFHD2		168.624	0.372013	0.159146	2.33755	0.0194105	0.0964619	EFHD2		168.624	0.514157	0.216181	2.37837	0.0173894	0.0990012	EFHD2		168.624	-0.0591916	0.159687	-0.370673	0.710881	0.999966	EFHD2		168.624	0.423241	0.156861	2.69819	0.0069717	0.0714345	EFHD2
39.0176	-0.294945	0.328974	-0.89656	0.369954	0.999517	CASP9		39.0176	-0.716841	0.33451	-2.14296	0.0321167	0.133913	CASP9		39.0176	-0.760446	0.445359	-1.70749	0.0877311	0.287212	CASP9		39.0176	0.0777982	0.323552	0.240451	0.809981	0.999966	CASP9		39.0176	-0.493508	0.326269	-1.51258	0.130387	0.426599	CASP9
29.4906	0.0145951	0.21233	0.068738	0.945198	0.999517	DNAJC16		29.4906	-0.132463	0.211305	-0.626881	0.530738	0.746853	DNAJC16		29.4906	0.111633	0.246474	0.452919	0.650607	0.843504	DNAJC16		29.4906	0.0633516	0.199207	0.31802	0.75047	0.999966	DNAJC16		29.4906	0.166168	0.191662	0.866984	0.385951	0.714315	DNAJC16
56.8227	0.182997	0.143851	1.27213	0.203326	0.999517	DDI2		56.8227	0.0135682	0.143176	0.0947658	0.924501	0.968261	DDI2		56.8227	0.123538	0.157842	0.782669	0.433821	0.70217	DDI2		56.8227	0.046543	0.132432	0.351448	0.725252	0.999966	DDI2		56.8227	0.0495143	0.127723	0.38767	0.698261	0.902091	DDI2
96.3177	0.0073652	0.173834	0.0423692	0.966204	0.999517	PLEKHM2		96.3177	-0.0546501	0.174501	-0.313178	0.754145	0.883619	PLEKHM2		96.3177	-0.0114435	0.231172	-0.0495023	0.960519	0.988423	PLEKHM2		96.3177	0.0895237	0.169549	0.528011	0.597491	0.999966	PLEKHM2		96.3177	-0.13108	0.169223	-0.7746	0.438576	0.759015	PLEKHM2
24.2101	0.294571	0.251054	1.17334	0.24066	0.999517	AL450998.2		24.2101	-0.0580497	0.254632	-0.227974	0.819666	0.917838	AL450998.2		24.2101	-0.204173	0.315093	-0.647978	0.516999	0.761251	AL450998.2		24.2101	0.0354948	0.250331	0.141792	0.887245	0.999966	AL450998.2		24.2101	0.143421	0.242417	0.591627	0.5541	0.830449	AL450998.2
188.115	-0.021114	0.0980538	-0.215331	0.829509	0.999517	SPEN		188.115	-0.135206	0.0981851	-1.37705	0.168497	0.395973	SPEN		188.115	0.194851	0.123794	1.57399	0.115489	0.339043	SPEN		188.115	0.0219618	0.0964483	0.227706	0.819875	0.999966	SPEN		188.115	-0.0281982	0.0948777	-0.297206	0.766309	0.931862	SPEN
19.1643	-0.150131	0.250714	-0.598813	0.549298	0.999517	ZBTB17		19.1643	0.197021	0.239093	0.824035	0.40992	0.649691	ZBTB17		19.1643	0.000992139	0.278088	0.00356771	0.997153	0.999344	ZBTB17		19.1643	0.136618	0.23838	0.573112	0.566569	0.999966	ZBTB17		19.1643	0.296518	0.227614	1.30272	0.192671	0.51498	ZBTB17
151.673	0.0279558	0.13729	0.203626	0.838645	0.999517	FBXO42		151.673	-0.36111	0.139625	-2.58628	0.00970184	0.0594473	FBXO42		151.673	-0.148634	0.183081	-0.811846	0.41688	0.689321	FBXO42		151.673	-0.137569	0.133503	-1.03046	0.302796	0.999966	FBXO42		151.673	-0.387472	0.133351	-2.90566	0.00366483	0.0439238	FBXO42
87.7539	0.0972632	0.142942	0.68044	0.496226	0.999517	SZRD1		87.7539	0.420584	0.139971	3.00479	0.00265765	0.0231048	SZRD1		87.7539	0.473712	0.178302	2.65679	0.00788878	0.0573102	SZRD1		87.7539	-0.121818	0.141826	-0.858925	0.390382	0.999966	SZRD1		87.7539	0.402006	0.134969	2.9785	0.00289667	0.0367897	SZRD1
36.0532	0.377907	0.256686	1.47225	0.140952	0.999517	NECAP2		36.0532	0.806155	0.253169	3.18425	0.00145128	0.0145633	NECAP2		36.0532	0.471307	0.336014	1.40264	0.160724	0.412296	NECAP2		36.0532	0.0765336	0.260322	0.293995	0.768762	0.999966	NECAP2		36.0532	0.46197	0.252288	1.83112	0.0670826	0.297577	NECAP2
11.5501	0.413187	0.328592	1.25745	0.208592	0.999517	NBPF1		11.5501	-0.683496	0.357686	-1.91088	0.0560198	0.193533	NBPF1		11.5501	-0.631199	0.372648	-1.69382	0.0902994	0.292831	NBPF1		11.5501	0.0518735	0.297622	0.174293	0.861635	0.999966	NBPF1		11.5501	-0.410601	0.299535	-1.37079	0.17044	0.486438	NBPF1
118.88	-0.0144092	0.639745	-0.0225234	0.98203	0.999517	CROCC		118.88	-0.0100115	0.640283	-0.0156361	0.987525	0.995805	CROCC		118.88	-0.760772	0.913016	-0.833252	0.404703	0.678939	CROCC		118.88	-0.284871	0.641146	-0.444314	0.656815	0.999966	CROCC		118.88	-0.163713	0.640609	-0.255558	0.798292	0.94117	CROCC
11.8711	-0.454154	0.434057	-1.0463	0.295422	0.999517	BX284668.5		11.8711	-0.307608	0.431992	-0.712069	0.476422	0.706566	BX284668.5		11.8711	-0.728448	0.612889	-1.18855	0.234617	0.510553	BX284668.5		11.8711	0.511027	0.471229	1.08446	0.278163	0.999966	BX284668.5		11.8711	0.478531	0.465317	1.0284	0.303763	0.641387	BX284668.5
13.6379	-0.0647081	0.304105	-0.212782	0.831497	0.999517	ATP13A2		13.6379	0.222745	0.292321	0.761986	0.446068	0.68247	ATP13A2		13.6379	0.919723	0.343576	2.67691	0.00743046	0.0551891	ATP13A2		13.6379	0.419872	0.289172	1.45198	0.146507	0.999966	ATP13A2		13.6379	0.424684	0.280892	1.51191	0.130556	0.426664	ATP13A2
58.7919	-0.00566905	0.145311	-0.0390133	0.96888	0.999517	SDHB		58.7919	0.186487	0.141034	1.32228	0.186073	0.419249	SDHB		58.7919	0.417944	0.167577	2.49404	0.0126298	0.0794664	SDHB		58.7919	0.0507374	0.141981	0.357353	0.720828	0.999966	SDHB		58.7919	0.0391145	0.137412	0.284651	0.775911	0.937101	SDHB
34.5723	-0.104488	0.40296	-0.2593	0.795404	0.999517	PADI2		34.5723	-0.708956	0.41202	-1.72068	0.0853082	0.25637	PADI2		34.5723	-0.768899	0.544481	-1.41217	0.1579	0.408558	PADI2		34.5723	-0.128082	0.387722	-0.330346	0.741139	0.999966	PADI2		34.5723	-0.135779	0.386258	-0.351524	0.725195	0.911743	PADI2
92.1436	-0.160751	0.25909	-0.620446	0.534964	0.999517	PADI4		92.1436	-1.05351	0.266284	-3.95634	7.61083e-05	0.00136596	PADI4		92.1436	-1.60876	0.362464	-4.4384	9.06301e-06	0.000232915	PADI4		92.1436	-0.288957	0.255004	-1.13315	0.257153	0.999966	PADI4		92.1436	-0.970019	0.257346	-3.76932	0.000163694	0.00379159	PADI4
93.7756	-0.00273725	0.179025	-0.0152898	0.987801	0.999517	RCC2		93.7756	-0.0400628	0.179659	-0.222994	0.82354	0.920065	RCC2		93.7756	0.133818	0.239477	0.558793	0.576303	0.798047	RCC2		93.7756	0.00222248	0.178008	0.0124853	0.990038	0.999966	RCC2		93.7756	-0.0895971	0.176825	-0.506698	0.612367	0.857758	RCC2
105.467	-0.0944093	0.130471	-0.723602	0.46931	0.999517	ARHGEF10L		105.467	-0.191663	0.130433	-1.46944	0.141714	0.357238	ARHGEF10L		105.467	0.0973355	0.164848	0.590455	0.554886	0.78569	ARHGEF10L		105.467	-0.0920567	0.128547	-0.716132	0.47391	0.999966	ARHGEF10L		105.467	0.0197241	0.125139	0.157617	0.874758	0.962788	ARHGEF10L
58.4476	-0.0839346	0.328588	-0.25544	0.798383	0.999517	IFFO2		58.4476	0.251072	0.327917	0.765657	0.44388	0.680693	IFFO2		58.4476	0.224294	0.452454	0.495729	0.620086	0.825514	IFFO2		58.4476	0.0288044	0.32613	0.0883218	0.929621	0.999966	IFFO2		58.4476	0.463587	0.322924	1.43559	0.151119	0.458525	IFFO2
143.813	-0.0732582	0.148564	-0.493107	0.621937	0.999517	UBR4		143.813	-0.0655094	0.148798	-0.440256	0.659751	0.832234	UBR4		143.813	-0.0387619	0.196423	-0.197339	0.843562	0.938723	UBR4		143.813	-0.0063944	0.144524	-0.0442445	0.96471	0.999966	UBR4		143.813	-0.0746318	0.143595	-0.51974	0.603245	0.853824	UBR4
33.6247	-0.10442	0.202255	-0.51628	0.605659	0.999517	EMC1-AS1		33.6247	-0.688317	0.209423	-3.28674	0.00101356	0.0109433	EMC1-AS1		33.6247	-0.368939	0.240744	-1.5325	0.1254	0.357623	EMC1-AS1		33.6247	0.0826715	0.187115	0.441823	0.658618	0.999966	EMC1-AS1		33.6247	-0.32146	0.187664	-1.71295	0.0867213	0.342382	EMC1-AS1
15.7145	0.2499	0.267516	0.934149	0.350227	0.999517	EMC1		15.7145	-0.0310591	0.269071	-0.115431	0.908104	0.961612	EMC1		15.7145	-0.100347	0.313664	-0.319917	0.749031	0.897002	EMC1		15.7145	-0.534188	0.265154	-2.01464	0.0439427	0.999966	EMC1		15.7145	-0.310291	0.247484	-1.25378	0.209921	0.537467	EMC1
12.0835	0.049635	0.310451	0.15988	0.872975	0.999517	MRTO4		12.0835	0.0536662	0.306634	0.175017	0.861066	0.939285	MRTO4		12.0835	0.194217	0.383037	0.507046	0.612123	0.820415	MRTO4		12.0835	0.120722	0.329031	0.3669	0.713694	0.999966	MRTO4		12.0835	0.114841	0.318329	0.360762	0.718277	0.909308	MRTO4
340.288	-0.0615751	0.097287	-0.632922	0.526785	0.999517	CAPZB		340.288	0.130591	0.0969113	1.34753	0.177809	0.408479	CAPZB		340.288	0.311865	0.129707	2.40438	0.0162	0.0944396	CAPZB		340.288	-0.041495	0.0959921	-0.432275	0.665542	0.999966	CAPZB		340.288	0.0154042	0.0949652	0.162209	0.871141	0.960932	CAPZB
42.1692	-0.0851822	0.23182	-0.36745	0.713283	0.999517	MICOS10		42.1692	0.58908	0.225902	2.60768	0.00911585	0.0569022	MICOS10		42.1692	0.349722	0.302971	1.15431	0.248374	0.526671	MICOS10		42.1692	-0.125995	0.23733	-0.530886	0.595498	0.999966	MICOS10		42.1692	0.28731	0.228908	1.25513	0.209431	0.536966	MICOS10
47.3433	-0.0505034	0.201799	-0.250266	0.802382	0.999517	TMCO4		47.3433	0.394695	0.196568	2.00793	0.0446507	0.166668	TMCO4		47.3433	0.439134	0.251455	1.74637	0.0807465	0.273482	TMCO4		47.3433	0.168539	0.199546	0.844609	0.398329	0.999966	TMCO4		47.3433	0.379109	0.193947	1.95471	0.0506176	0.254553	TMCO4
81.9668	0.00159365	0.223075	0.00714402	0.9943	0.999517	CDA		81.9668	-0.615195	0.228399	-2.69351	0.00707036	0.0479593	CDA		81.9668	-0.86478	0.304265	-2.84219	0.00448048	0.0378055	CDA		81.9668	-0.229912	0.217653	-1.05632	0.29082	0.999966	CDA		81.9668	-0.663341	0.218776	-3.03205	0.00242897	0.0322332	CDA
14.506	-0.196323	0.270867	-0.724793	0.468579	0.999517	PINK1		14.506	-0.382579	0.269054	-1.42194	0.155043	0.375865	PINK1		14.506	-1.05113	0.300212	-3.50128	0.000463027	0.00632072	PINK1		14.506	0.114935	0.250607	0.458627	0.646502	0.999966	PINK1		14.506	-0.330183	0.251415	-1.3133	0.189082	0.511129	PINK1
31.6344	-0.00834821	0.211289	-0.0395108	0.968483	0.999517	DDOST		31.6344	0.340715	0.204873	1.66305	0.0963019	0.27817	DDOST		31.6344	0.570582	0.25781	2.21318	0.0268851	0.133245	DDOST		31.6344	0.154672	0.209539	0.738153	0.460421	0.999966	DDOST		31.6344	0.208998	0.203508	1.02698	0.30443	0.641617	DDOST
183.849	0.184248	0.0945341	1.94901	0.0512945	0.999517	HP1BP3		183.849	0.100301	0.0943151	1.06347	0.28757	0.535974	HP1BP3		183.849	-0.173713	0.117337	-1.48047	0.138748	0.380897	HP1BP3		183.849	0.032241	0.0913645	0.352883	0.724176	0.999966	HP1BP3		183.849	-0.00964519	0.0895517	-0.107705	0.91423	0.974057	HP1BP3
560.202	0.101652	0.111925	0.908217	0.363763	0.999517	EIF4G3		560.202	0.0596542	0.112468	0.530409	0.595828	0.788389	EIF4G3		560.202	-0.0494857	0.153754	-0.321851	0.747566	0.897002	EIF4G3		560.202	0.0571253	0.110519	0.516882	0.605239	0.999966	EIF4G3		560.202	0.132942	0.110048	1.20803	0.227034	0.560192	EIF4G3
85.2598	0.117182	0.230368	0.508674	0.610981	0.999517	ECE1		85.2598	0.143134	0.230991	0.619653	0.535487	0.750439	ECE1		85.2598	0.604049	0.308482	1.95814	0.0502142	0.202933	ECE1		85.2598	-0.0471336	0.221112	-0.213166	0.831197	0.999966	ECE1		85.2598	0.00540104	0.219794	0.0245732	0.980395	0.994098	ECE1
167.933	-0.0825031	0.128047	-0.644317	0.51937	0.999517	USP48		167.933	-0.342885	0.12952	-2.64735	0.00811263	0.0525763	USP48		167.933	-0.489018	0.167485	-2.91976	0.00350298	0.0313835	USP48		167.933	-0.0681975	0.12444	-0.548036	0.583667	0.999966	USP48		167.933	-0.296502	0.124139	-2.38846	0.0169193	0.132309	USP48
376.393	0.003731	0.0987911	0.0377665	0.969874	0.999517	CDC42		376.393	0.256604	0.0984135	2.60741	0.00912299	0.0569024	CDC42		376.393	0.314157	0.133599	2.35149	0.0186985	0.104506	CDC42		376.393	0.00329027	0.0983356	0.0334596	0.973308	0.999966	CDC42		376.393	0.198024	0.0970536	2.04036	0.0413148	0.228788	CDC42
14.1926	0.134191	0.292613	0.458596	0.646524	0.999517	CDC42-IT1		14.1926	0.134387	0.287378	0.46763	0.640049	0.819275	CDC42-IT1		14.1926	0.149411	0.334436	0.446753	0.655053	0.845991	CDC42-IT1		14.1926	-0.104327	0.281357	-0.3708	0.710786	0.999966	CDC42-IT1		14.1926	-0.072781	0.26966	-0.269899	0.787238	0.939832	CDC42-IT1
38.2207	0.101136	0.184791	0.547301	0.584172	0.999517	ZBTB40		38.2207	-0.39453	0.189538	-2.08153	0.0373856	0.148458	ZBTB40		38.2207	-0.476565	0.215479	-2.21165	0.0269907	0.133441	ZBTB40		38.2207	-0.121268	0.178168	-0.680635	0.496102	0.999966	ZBTB40		38.2207	-0.13659	0.17282	-0.790358	0.429319	0.750247	ZBTB40
15.2268	-0.275231	0.592845	-0.464254	0.642466	0.999517	C1QA		15.2268	1.9949	0.57262	3.48382	0.000494321	0.00630014	C1QA		15.2268	3.01156	0.866809	3.47431	0.000512177	0.00682986	C1QA		15.2268	0.45248	0.612575	0.738652	0.460118	0.999966	C1QA		15.2268	1.97523	0.591471	3.33953	0.000839207	0.0142887	C1QA
29.8073	0.126894	0.319217	0.397515	0.690988	0.999517	EPHB2		29.8073	-1.20129	0.338873	-3.54495	0.000392686	0.00521739	EPHB2		29.8073	0.675582	0.429035	1.57465	0.115336	0.339043	EPHB2		29.8073	-0.0544285	0.316704	-0.171859	0.863548	0.999966	EPHB2		29.8073	-1.05303	0.326665	-3.22359	0.00126596	0.0195483	EPHB2
61.9757	-0.158162	0.168933	-0.936243	0.349148	0.999517	KDM1A		61.9757	-0.503682	0.171474	-2.93737	0.00331011	0.0274747	KDM1A		61.9757	-0.377726	0.212231	-1.77979	0.0751103	0.261465	KDM1A		61.9757	-0.227467	0.16378	-1.38886	0.164875	0.999966	KDM1A		61.9757	-0.298377	0.160932	-1.85405	0.0637319	0.288202	KDM1A
15.3972	-0.527739	0.282906	-1.86542	0.0621225	0.999517	AL031428.1		15.3972	-0.682715	0.280739	-2.43185	0.0150221	0.0810559	AL031428.1		15.3972	-0.817651	0.316565	-2.58288	0.00979784	0.0671676	AL031428.1		15.3972	0.0328859	0.26749	0.122943	0.902153	0.999966	AL031428.1		15.3972	-0.238968	0.26452	-0.903403	0.366312	0.697318	AL031428.1
57.921	-0.137692	0.15219	-0.904741	0.365603	0.999517	LUZP1		57.921	-0.283228	0.15175	-1.8664	0.0619848	0.207907	LUZP1		57.921	-0.34869	0.18441	-1.89085	0.058645	0.223429	LUZP1		57.921	0.00864805	0.145167	0.0595733	0.952495	0.999966	LUZP1		57.921	-0.181715	0.143121	-1.26966	0.204205	0.530903	LUZP1
109.892	0.0491466	0.135414	0.362935	0.716653	0.999517	HNRNPR		109.892	0.356001	0.133059	2.67551	0.00746162	0.0499021	HNRNPR		109.892	0.322528	0.170661	1.88988	0.0587738	0.223577	HNRNPR		109.892	-0.0182548	0.132256	-0.138027	0.890219	0.999966	HNRNPR		109.892	0.192502	0.128686	1.49591	0.134678	0.433152	HNRNPR
11.0983	0.0261809	0.327232	0.0800073	0.936231	0.999517	ELOA-AS1		11.0983	-0.698683	0.342756	-2.03842	0.0415076	0.15881	ELOA-AS1		11.0983	-0.21058	0.427352	-0.492756	0.622185	0.826359	ELOA-AS1		11.0983	0.0889012	0.32032	0.277539	0.781366	0.999966	ELOA-AS1		11.0983	-0.0836724	0.315313	-0.265363	0.79073	0.940279	ELOA-AS1
32.4508	0.112998	0.217076	0.520545	0.602684	0.999517	ELOA		32.4508	0.141115	0.2148	0.656961	0.511206	0.731643	ELOA		32.4508	0.318773	0.265806	1.19927	0.230423	0.506053	ELOA		32.4508	0.050058	0.209301	0.239167	0.810976	0.999966	ELOA		32.4508	0.183447	0.202753	0.904781	0.365582	0.696794	ELOA
19.223	-0.356945	0.218971	-1.6301	0.103081	0.999517	PITHD1		19.223	-0.51915	0.216696	-2.39575	0.0165863	0.0865177	PITHD1		19.223	0.103606	0.252968	0.409561	0.682128	0.860566	PITHD1		19.223	0.0367714	0.221892	0.165717	0.868379	0.999966	PITHD1		19.223	0.238442	0.208015	1.14628	0.251681	0.590897	PITHD1
17.695	-0.128787	0.290895	-0.442727	0.657963	0.999517	LYPLA2		17.695	0.736864	0.272633	2.70277	0.00687647	0.0468989	LYPLA2		17.695	0.527713	0.345239	1.52854	0.126378	0.358924	LYPLA2		17.695	0.39429	0.275918	1.42901	0.153001	0.999966	LYPLA2		17.695	0.496921	0.267954	1.8545	0.0636682	0.288183	LYPLA2
24.3332	0.0458421	0.218449	0.209853	0.833783	0.999517	HMGCL		24.3332	-0.0322629	0.215696	-0.149575	0.8811	0.948966	HMGCL		24.3332	0.204567	0.245386	0.833652	0.404477	0.678861	HMGCL		24.3332	0.0218634	0.205208	0.106543	0.915152	0.999966	HMGCL		24.3332	-0.0399937	0.198884	-0.20109	0.840628	0.952451	HMGCL
10.9014	0.387454	0.363471	1.06598	0.286431	0.999517	FUCA1		10.9014	-0.269688	0.376688	-0.715945	0.474026	0.704826	FUCA1		10.9014	0.252631	0.43539	0.58024	0.561753	0.790534	FUCA1		10.9014	0.0894906	0.343369	0.260625	0.794381	0.999966	FUCA1		10.9014	-0.257861	0.343014	-0.75175	0.452202	0.768743	FUCA1
41.3702	0.101511	0.175217	0.579346	0.562356	0.999517	PNRC2		41.3702	0.235558	0.171527	1.3733	0.169659	0.397396	PNRC2		41.3702	0.235874	0.203857	1.15706	0.247249	0.525882	PNRC2		41.3702	0.186767	0.181765	1.02752	0.304176	0.999966	PNRC2		41.3702	0.395456	0.17342	2.28033	0.022588	0.156084	PNRC2
104.768	-0.0824892	0.108278	-0.761828	0.446162	0.999517	SRSF10		104.768	-0.0237966	0.105918	-0.22467	0.822236	0.919373	SRSF10		104.768	-0.1012	0.123842	-0.817173	0.413829	0.686905	SRSF10		104.768	-0.0513678	0.103124	-0.498115	0.618403	0.999966	SRSF10		104.768	-0.0267964	0.0994772	-0.269372	0.787644	0.939832	SRSF10
20.1309	-0.357825	0.26466	-1.35202	0.17637	0.999517	NIPAL3		20.1309	0.602768	0.240682	2.50442	0.0122652	0.0699737	NIPAL3		20.1309	0.691503	0.285182	2.42477	0.0153179	0.0908769	NIPAL3		20.1309	0.167686	0.242554	0.691334	0.489356	0.999966	NIPAL3		20.1309	0.330597	0.232049	1.42468	0.154249	0.462095	NIPAL3
31.3979	-0.138224	0.214226	-0.645222	0.518784	0.999517	RCAN3		31.3979	-0.150359	0.212026	-0.709155	0.478228	0.708535	RCAN3		31.3979	-0.346902	0.27074	-1.28131	0.200086	0.466668	RCAN3		31.3979	-0.267741	0.206771	-1.29486	0.195367	0.999966	RCAN3		31.3979	-0.593642	0.206019	-2.88149	0.00395803	0.0466442	RCAN3
179.261	-0.0424507	0.0966991	-0.438998	0.660663	0.999517	SRRM1		179.261	-0.120313	0.0964897	-1.2469	0.212433	0.451865	SRRM1		179.261	-0.0511029	0.119792	-0.426595	0.669674	0.854289	SRRM1		179.261	-0.0564844	0.0943307	-0.598791	0.549312	0.999966	SRRM1		179.261	-0.133346	0.0927432	-1.4378	0.150491	0.457974	SRRM1
124.109	0.0520235	0.221514	0.234854	0.814322	0.999517	CLIC4		124.109	0.471618	0.220614	2.13776	0.0325366	0.135208	CLIC4		124.109	0.641855	0.30419	2.11005	0.0348543	0.159193	CLIC4		124.109	-0.201392	0.217529	-0.92582	0.35454	0.999966	CLIC4		124.109	0.430554	0.214653	2.00581	0.0448761	0.238457	CLIC4
66.4661	0.0133806	0.213008	0.0628171	0.949912	0.999517	RUNX3		66.4661	-0.0164801	0.213716	-0.077112	0.938534	0.974856	RUNX3		66.4661	0.670459	0.285126	2.35145	0.0187006	0.104506	RUNX3		66.4661	0.0771996	0.20904	0.369306	0.7119	0.999966	RUNX3		66.4661	-0.166111	0.208854	-0.795344	0.426414	0.748294	RUNX3
84.7707	0.0826417	0.161608	0.511371	0.609091	0.999517	SYF2		84.7707	0.180262	0.160827	1.12085	0.262354	0.509634	SYF2		84.7707	-0.0212259	0.206196	-0.10294	0.91801	0.9707	SYF2		84.7707	0.150314	0.162043	0.927617	0.353606	0.999966	SYF2		84.7707	0.201859	0.159311	1.26708	0.205127	0.531912	SYF2
266.239	-0.0562532	0.143992	-0.390669	0.696042	0.999517	RSRP1		266.239	-0.337584	0.145565	-2.31913	0.0203879	0.0994325	RSRP1		266.239	-0.500091	0.196857	-2.54037	0.0110734	0.0726898	RSRP1		266.239	-0.0131804	0.141972	-0.0928378	0.926032	0.999966	RSRP1		266.239	-0.19562	0.141831	-1.37925	0.167818	0.481946	RSRP1
97.4119	-0.0302048	0.184917	-0.163342	0.870249	0.999517	TMEM50A		97.4119	0.306333	0.183354	1.67072	0.0947777	0.275744	TMEM50A		97.4119	0.25478	0.243893	1.04464	0.29619	0.577504	TMEM50A		97.4119	0.0340209	0.18223	0.186692	0.851902	0.999966	TMEM50A		97.4119	0.184568	0.179782	1.02662	0.304601	0.641795	TMEM50A
68.5347	0.0338291	0.183715	0.184139	0.853905	0.999517	MACO1		68.5347	-0.282126	0.186261	-1.51468	0.129853	0.338967	MACO1		68.5347	-0.163773	0.2395	-0.683815	0.494092	0.747414	MACO1		68.5347	0.0361205	0.17912	0.201655	0.840186	0.999966	MACO1		68.5347	-0.259774	0.179083	-1.45058	0.146898	0.453098	MACO1
10.4345	-0.0153895	0.346831	-0.0443716	0.964608	0.999517	LDLRAP1		10.4345	-0.307484	0.349437	-0.879943	0.37889	0.623177	LDLRAP1		10.4345	0.194751	0.42831	0.454697	0.649327	0.842678	LDLRAP1		10.4345	-0.0716917	0.325699	-0.220116	0.82578	0.999966	LDLRAP1		10.4345	-0.318176	0.321553	-0.989499	0.322419	0.658144	LDLRAP1
38.8928	-0.113609	0.192611	-0.589839	0.555298	0.999517	MAN1C1		38.8928	-0.551008	0.196766	-2.80032	0.00510519	0.0377391	MAN1C1		38.8928	-0.242186	0.235741	-1.02734	0.304261	0.586066	MAN1C1		38.8928	-0.182556	0.185925	-0.98188	0.326159	0.999966	MAN1C1		38.8928	-0.145241	0.180307	-0.805521	0.420519	0.743515	MAN1C1
22.9732	-0.104033	0.236954	-0.439045	0.660629	0.999517	SELENON		22.9732	0.0176909	0.231953	0.0762694	0.939205	0.975099	SELENON		22.9732	0.438163	0.293275	1.49403	0.135167	0.374352	SELENON		22.9732	0.164588	0.236022	0.697343	0.485588	0.999966	SELENON		22.9732	0.108733	0.230307	0.47212	0.636841	0.870538	SELENON
17.9889	-0.208746	0.269395	-0.774869	0.438417	0.999517	MTFR1L		17.9889	-0.243774	0.266755	-0.91385	0.360796	0.60878	MTFR1L		17.9889	-0.320681	0.342078	-0.937449	0.348528	0.632259	MTFR1L		17.9889	-0.312701	0.267508	-1.16894	0.242429	0.999966	MTFR1L		17.9889	-0.308394	0.259068	-1.1904	0.23389	0.569029	MTFR1L
10.159	-0.222613	0.325681	-0.683532	0.494271	0.999517	PAFAH2		10.159	-0.233216	0.315751	-0.738606	0.460146	0.693705	PAFAH2		10.159	-0.535296	0.329959	-1.62231	0.104737	0.321553	PAFAH2		10.159	-0.296034	0.293372	-1.00907	0.31294	0.999966	PAFAH2		10.159	-0.679291	0.291074	-2.33374	0.0196093	0.143767	PAFAH2
11.9167	-0.303095	0.336034	-0.901977	0.367069	0.999517	PDIK1L		11.9167	-0.38727	0.332709	-1.16399	0.244427	0.48966	PDIK1L		11.9167	-0.193257	0.396403	-0.487528	0.625884	0.82896	PDIK1L		11.9167	-0.295977	0.320006	-0.924908	0.355014	0.999966	PDIK1L		11.9167	-0.37498	0.311492	-1.20382	0.228659	0.561796	PDIK1L
11.4224	-0.103312	0.35122	-0.294151	0.768643	0.999517	ZNF593		11.4224	0.263668	0.340898	0.773452	0.439255	0.677033	ZNF593		11.4224	0.511813	0.437083	1.17097	0.241609	0.519569	ZNF593		11.4224	-0.281268	0.377899	-0.744293	0.456699	0.999966	ZNF593		11.4224	0.36219	0.349302	1.0369	0.299784	0.636546	ZNF593
17.2572	-0.26852	0.305495	-0.878966	0.37942	0.999517	CEP85		17.2572	-0.795223	0.314189	-2.53103	0.0113727	0.0663724	CEP85		17.2572	-0.400802	0.401023	-0.99945	0.317577	0.599817	CEP85		17.2572	-0.416856	0.308217	-1.35248	0.176223	0.999966	CEP85		17.2572	-0.593344	0.304254	-1.95016	0.0511571	0.255989	CEP85
581.204	-0.0446562	0.241818	-0.184668	0.853489	0.999517	SH3BGRL3		581.204	0.327708	0.241824	1.35515	0.175369	0.405051	SH3BGRL3		581.204	0.320799	0.341795	0.938571	0.347951	0.63177	SH3BGRL3		581.204	-0.0432993	0.242019	-0.178909	0.858009	0.999966	SH3BGRL3		581.204	0.152578	0.241702	0.631264	0.527868	0.815335	SH3BGRL3
76.5024	0.00940124	0.147583	0.0637013	0.949208	0.999517	UBXN11		76.5024	-0.420642	0.150611	-2.79291	0.00522367	0.0383882	UBXN11		76.5024	-0.593232	0.187934	-3.1566	0.00159617	0.0170653	UBXN11		76.5024	0.133982	0.143244	0.935345	0.34961	0.999966	UBXN11		76.5024	-0.23017	0.143458	-1.60445	0.108616	0.386832	UBXN11
275.452	0.0810806	0.270408	0.299846	0.764295	0.999517	CD52		275.452	0.206258	0.270775	0.761734	0.446219	0.68247	CD52		275.452	-0.0614085	0.379983	-0.161609	0.871614	0.949896	CD52		275.452	-0.0981355	0.270519	-0.362768	0.716779	0.999966	CD52		275.452	0.238337	0.269721	0.883642	0.376889	0.7066	CD52
30.9459	0.164624	0.218167	0.754579	0.450502	0.999517	DHDDS		30.9459	0.0711639	0.216861	0.328154	0.742795	0.877706	DHDDS		30.9459	0.0529329	0.256493	0.206372	0.8365	0.936497	DHDDS		30.9459	0.040371	0.208578	0.193553	0.846526	0.999966	DHDDS		30.9459	0.161492	0.20096	0.8036	0.421628	0.744633	DHDDS
137.555	0.0986835	0.185901	0.53084	0.59553	0.999517	HMGN2		137.555	0.107866	0.186608	0.578036	0.56324	0.769064	HMGN2		137.555	0.288201	0.254771	1.13121	0.257965	0.53743	HMGN2		137.555	-0.0104555	0.18571	-0.0562998	0.955103	0.999966	HMGN2		137.555	0.0133625	0.184539	0.0724102	0.942275	0.983697	HMGN2
257.779	-0.0604682	0.0903253	-0.669449	0.503209	0.999517	ARID1A		257.779	-0.20964	0.0907531	-2.31	0.0208879	0.101141	ARID1A		257.779	-0.00439162	0.116439	-0.0377161	0.969914	0.991527	ARID1A		257.779	-0.00649279	0.0876136	-0.0741072	0.940925	0.999966	ARID1A		257.779	-0.0386423	0.0864415	-0.447034	0.65485	0.880801	ARID1A
13.8969	-0.0624141	0.274663	-0.227238	0.820238	0.999517	ZDHHC18		13.8969	-0.285501	0.274253	-1.04101	0.297871	0.547163	ZDHHC18		13.8969	-0.125633	0.304032	-0.413222	0.679444	0.860069	ZDHHC18		13.8969	0.0388992	0.265849	0.14632	0.883668	0.999966	ZDHHC18		13.8969	-0.193571	0.260834	-0.742121	0.458014	0.772009	ZDHHC18
13.4076	-0.224717	0.269728	-0.833124	0.404775	0.999517	GPN2		13.4076	-0.454262	0.269324	-1.68667	0.0916666	0.269374	GPN2		13.4076	-0.165753	0.306028	-0.541628	0.588075	0.805171	GPN2		13.4076	-0.21384	0.260217	-0.821775	0.411205	0.999966	GPN2		13.4076	-0.357947	0.252365	-1.41837	0.156082	0.464217	GPN2
10.9175	-0.204036	0.301789	-0.676089	0.498984	0.999517	GPATCH3		10.9175	-0.260255	0.295786	-0.879876	0.378927	0.623177	GPATCH3		10.9175	0.581752	0.349437	1.66483	0.0959471	0.303944	GPATCH3		10.9175	0.202579	0.292733	0.692027	0.488921	0.999966	GPATCH3		10.9175	0.275332	0.279391	0.985473	0.324392	0.659659	GPATCH3
41.0158	0.00785085	0.168408	0.046618	0.962818	0.999517	NUDC		41.0158	0.216369	0.163283	1.32511	0.185134	0.417939	NUDC		41.0158	0.26593	0.199554	1.33262	0.182656	0.444777	NUDC		41.0158	-0.0612339	0.166698	-0.367335	0.713369	0.999966	NUDC		41.0158	0.132362	0.158364	0.835808	0.403263	0.730986	NUDC
45.0123	-0.045647	0.251089	-0.181796	0.855743	0.999517	SLC9A1		45.0123	-0.499784	0.256107	-1.95147	0.0510012	0.182949	SLC9A1		45.0123	-0.346748	0.334366	-1.03703	0.299722	0.581814	SLC9A1		45.0123	-0.0673805	0.245969	-0.273939	0.784131	0.999966	SLC9A1		45.0123	-0.149959	0.244276	-0.613892	0.539287	0.821996	SLC9A1
45.3839	-0.269396	0.195334	-1.37916	0.167847	0.999517	WDTC1		45.3839	-0.515962	0.196991	-2.61922	0.00881305	0.0557948	WDTC1		45.3839	-0.549553	0.249577	-2.20194	0.0276698	0.135539	WDTC1		45.3839	0.0922596	0.190626	0.483982	0.628398	0.999966	WDTC1		45.3839	-0.194452	0.190051	-1.02316	0.306233	0.642603	WDTC1
12.7092	0.178564	0.294211	0.606924	0.543901	0.999517	TMEM222		12.7092	-0.17434	0.297922	-0.585187	0.558422	0.766311	TMEM222		12.7092	0.056862	0.363686	0.156349	0.875758	0.952126	TMEM222		12.7092	-0.382247	0.298934	-1.2787	0.201002	0.999966	TMEM222		12.7092	-0.0518525	0.277968	-0.186541	0.852021	0.954626	TMEM222
16.1664	-0.15238	0.299181	-0.509323	0.610526	0.999517	SYTL1		16.1664	-0.184846	0.296813	-0.622767	0.533437	0.749015	SYTL1		16.1664	0.198536	0.387643	0.512163	0.608537	0.817958	SYTL1		16.1664	0.0806371	0.295052	0.273298	0.784624	0.999966	SYTL1		16.1664	-0.428956	0.298387	-1.43758	0.150552	0.457974	SYTL1
290.332	0.0578671	0.0921494	0.627971	0.530023	0.999517	WASF2		290.332	0.101273	0.0919262	1.10168	0.2706	0.520563	WASF2		290.332	0.381114	0.118588	3.21375	0.00131012	0.0145764	WASF2		290.332	0.156626	0.0896761	1.74658	0.0807109	0.999966	WASF2		290.332	0.149715	0.0886237	1.68934	0.0911547	0.352139	WASF2
10.3005	-0.387794	0.313007	-1.23893	0.215371	0.999517	AHDC1		10.3005	-0.615343	0.311929	-1.9727	0.0485292	0.177106	AHDC1		10.3005	0.322009	0.361983	0.88957	0.373697	0.65147	AHDC1		10.3005	-0.297092	0.280503	-1.05914	0.289536	0.999966	AHDC1		10.3005	-0.789162	0.282944	-2.78911	0.00528531	0.0583302	AHDC1
393.337	-0.00929909	0.113222	-0.0821314	0.934542	0.999517	FGR		393.337	0.200319	0.113158	1.77026	0.0766843	0.238758	FGR		393.337	0.290202	0.15493	1.87312	0.0610519	0.228903	FGR		393.337	0.148558	0.112275	1.32316	0.185782	0.999966	FGR		393.337	0.189509	0.111658	1.69722	0.089655	0.348218	FGR
94.3263	0.678112	0.383068	1.77021	0.0766916	0.999517	IFI6		94.3263	1.81999	0.380712	4.7805	1.74864e-06	5.94537e-05	IFI6		94.3263	3.62454	0.53011	6.83734	8.06796e-12	2.45356e-09	IFI6		94.3263	0.797981	0.387557	2.059	0.0394939	0.999966	IFI6		94.3263	1.88496	0.383217	4.91878	8.70867e-07	4.49729e-05	IFI6
21.6203	-0.17195	0.229331	-0.749788	0.453382	0.999517	FAM76A		21.6203	-0.13082	0.2234	-0.585585	0.558155	0.766311	FAM76A		21.6203	-0.398782	0.252953	-1.5765	0.11491	0.338362	FAM76A		21.6203	-0.216222	0.211843	-1.02067	0.307411	0.999966	FAM76A		21.6203	-0.422414	0.207424	-2.03648	0.0417025	0.229132	FAM76A
159.087	0.0542482	0.107398	0.505111	0.613481	0.999517	STX12		159.087	0.338059	0.105311	3.21011	0.00132686	0.0136913	STX12		159.087	0.418351	0.134242	3.11639	0.00183081	0.0189628	STX12		159.087	0.00625435	0.104102	0.0600789	0.952093	0.999966	STX12		159.087	0.338542	0.10046	3.36991	0.000751931	0.013005	STX12
17.9331	-0.0313561	0.264243	-0.118664	0.905541	0.999517	PPP1R8		17.9331	0.160187	0.256821	0.62373	0.532805	0.748543	PPP1R8		17.9331	-0.132234	0.307635	-0.42984	0.667312	0.852597	PPP1R8		17.9331	-0.0698133	0.254411	-0.274411	0.783769	0.999966	PPP1R8		17.9331	-0.24599	0.249748	-0.984952	0.324647	0.659659	PPP1R8
206.479	0.0607729	0.14515	0.418691	0.675442	0.999517	THEMIS2		206.479	0.438966	0.144358	3.04081	0.00235942	0.021121	THEMIS2		206.479	0.378903	0.196535	1.92792	0.0538654	0.21084	THEMIS2		206.479	0.083405	0.143067	0.582977	0.559909	0.999966	THEMIS2		206.479	0.365086	0.141401	2.58191	0.00982558	0.092256	THEMIS2
35.3058	-0.0574743	0.199041	-0.288757	0.772767	0.999517	RPA2		35.3058	0.0158903	0.196101	0.081031	0.935417	0.973736	RPA2		35.3058	-0.0889544	0.246349	-0.361091	0.718032	0.88193	RPA2		35.3058	0.205542	0.196585	1.04557	0.295761	0.999966	RPA2		35.3058	0.0778156	0.193404	0.402348	0.687428	0.897657	RPA2
29.8228	0.314415	0.321054	0.979322	0.327421	0.999517	SMPDL3B		29.8228	0.765546	0.316713	2.41716	0.0156421	0.0834959	SMPDL3B		29.8228	1.01287	0.421498	2.40303	0.0162598	0.0946808	SMPDL3B		29.8228	0.425829	0.303677	1.40224	0.160843	0.999966	SMPDL3B		29.8228	0.664798	0.299557	2.21927	0.0264684	0.173935	SMPDL3B
11.1398	-0.0873849	0.468613	-0.186476	0.852072	0.999517	XKR8		11.1398	1.78447	0.435898	4.09377	4.24408e-05	0.000865254	XKR8		11.1398	1.33804	0.590713	2.26512	0.0235052	0.121729	XKR8		11.1398	0.554321	0.463927	1.19485	0.232147	0.999966	XKR8		11.1398	1.96896	0.436897	4.50668	6.58491e-06	0.000265042	XKR8
114.182	-0.0597792	0.183615	-0.325569	0.744751	0.999517	EYA3		114.182	-0.0180811	0.18387	-0.0983364	0.921665	0.967604	EYA3		114.182	-0.0706804	0.245004	-0.288487	0.772974	0.908151	EYA3		114.182	-0.00528998	0.178457	-0.0296428	0.976352	0.999966	EYA3		114.182	0.0866827	0.176833	0.490195	0.623996	0.864423	EYA3
155.579	0.0339113	0.136201	0.248981	0.803376	0.999517	PTAFR		155.579	0.392808	0.13458	2.91877	0.00351411	0.0287968	PTAFR		155.579	0.0211924	0.176307	0.120202	0.904323	0.964953	PTAFR		155.579	-0.0750295	0.133575	-0.561704	0.574318	0.999966	PTAFR		155.579	0.184219	0.130831	1.40807	0.159111	0.468518	PTAFR
57.7395	0.235994	0.195029	1.21004	0.226263	0.999517	DNAJC8		57.7395	0.49268	0.192824	2.55508	0.0106164	0.0633396	DNAJC8		57.7395	0.207053	0.249425	0.830121	0.406471	0.680042	DNAJC8		57.7395	0.168757	0.192042	0.878753	0.379535	0.999966	DNAJC8		57.7395	0.144628	0.189436	0.763465	0.445186	0.763363	DNAJC8
40.3388	0.0242681	0.215954	0.112376	0.910525	0.999517	ATP5IF1		40.3388	-0.0381285	0.215978	-0.176539	0.859871	0.939121	ATP5IF1		40.3388	-0.522662	0.276646	-1.88928	0.0588542	0.22365	ATP5IF1		40.3388	-0.0440526	0.214348	-0.205519	0.837167	0.999966	ATP5IF1		40.3388	-0.137154	0.211529	-0.648395	0.516729	0.809322	ATP5IF1
24.5163	0.0286997	0.2563	0.111977	0.910842	0.999517	SESN2		24.5163	-0.394842	0.261424	-1.51035	0.130955	0.341031	SESN2		24.5163	-0.664602	0.316002	-2.10316	0.0354518	0.161115	SESN2		24.5163	-0.133346	0.242868	-0.549044	0.582975	0.999966	SESN2		24.5163	-0.328863	0.240612	-1.36678	0.171695	0.488367	SESN2
177.735	-0.100622	0.138051	-0.728872	0.46608	0.999517	PHACTR4		177.735	-0.0822478	0.138327	-0.594588	0.552119	0.761807	PHACTR4		177.735	0.336619	0.185025	1.81932	0.0688627	0.247833	PHACTR4		177.735	0.0842371	0.13652	0.617034	0.537213	0.999966	PHACTR4		177.735	0.0849754	0.13542	0.627494	0.530336	0.817418	PHACTR4
13.5325	-0.0556025	0.306691	-0.181298	0.856133	0.999517	RCC1		13.5325	-0.087328	0.302091	-0.289078	0.772521	0.893948	RCC1		13.5325	-0.666601	0.342114	-1.94847	0.0513583	0.205508	RCC1		13.5325	0.0374008	0.292154	0.128017	0.898135	0.999966	RCC1		13.5325	-0.328234	0.291355	-1.12658	0.25992	0.599243	RCC1
14.115	-0.185565	0.33237	-0.558306	0.576635	0.999517	SNHG3		14.115	-0.434651	0.33535	-1.29611	0.194937	0.431321	SNHG3		14.115	-0.661892	0.43817	-1.51058	0.130895	0.366694	SNHG3		14.115	0.0748846	0.339891	0.220319	0.825622	0.999966	SNHG3		14.115	-0.0235884	0.334453	-0.0705285	0.943773	0.984322	SNHG3
25.7788	-0.199132	0.227335	-0.875944	0.381061	0.999517	TRNAU1AP		25.7788	-0.239659	0.223958	-1.07011	0.284571	0.533297	TRNAU1AP		25.7788	-0.376239	0.261577	-1.43835	0.150335	0.398937	TRNAU1AP		25.7788	0.0413415	0.210617	0.196288	0.844385	0.999966	TRNAU1AP		25.7788	-0.0551358	0.205757	-0.267966	0.788726	0.939939	TRNAU1AP
24.5075	-0.0319162	0.213336	-0.149605	0.881076	0.999517	TAF12		24.5075	-0.0251584	0.208743	-0.120524	0.904068	0.960459	TAF12		24.5075	0.0272829	0.245892	0.110955	0.911652	0.96809	TAF12		24.5075	-0.0679781	0.1985	-0.342458	0.732006	0.999966	TAF12		24.5075	-0.0125532	0.19	-0.0660693	0.947323	0.985841	TAF12
84.8763	0.0430663	0.421966	0.102061	0.918708	0.999517	AL360012.1		84.8763	-0.147136	0.423858	-0.347134	0.72849	0.868321	AL360012.1		84.8763	-0.370012	0.590105	-0.627028	0.530641	0.7688	AL360012.1		84.8763	0.0467947	0.421614	0.11099	0.911625	0.999966	AL360012.1		84.8763	-0.163871	0.421652	-0.38864	0.697543	0.901617	AL360012.1
45.8126	-0.00502955	0.161373	-0.0311672	0.975136	0.999517	GMEB1		45.8126	0.203391	0.155317	1.30952	0.190358	0.425055	GMEB1		45.8126	-0.0313793	0.174771	-0.179545	0.85751	0.943528	GMEB1		45.8126	-0.0601673	0.14663	-0.410333	0.681562	0.999966	GMEB1		45.8126	-0.0503572	0.141037	-0.35705	0.721054	0.91044	GMEB1
85.5732	-0.0401268	0.125212	-0.320471	0.748611	0.999517	YTHDF2		85.5732	0.132978	0.121486	1.0946	0.273693	0.522897	YTHDF2		85.5732	0.0268445	0.142068	0.188955	0.850128	0.940786	YTHDF2		85.5732	-0.168021	0.114598	-1.46618	0.1426	0.999966	YTHDF2		85.5732	-0.219234	0.111321	-1.96938	0.0489095	0.250919	YTHDF2
232.685	-0.0622572	0.120328	-0.517394	0.604881	0.999517	EPB41		232.685	-0.204871	0.121201	-1.69034	0.0909625	0.268064	EPB41		232.685	-0.393299	0.160354	-2.45269	0.0141792	0.0862749	EPB41		232.685	0.0278062	0.117316	0.237019	0.812642	0.999966	EPB41		232.685	-0.268743	0.117431	-2.28852	0.0221073	0.154455	EPB41
230.805	-0.0384321	0.0942089	-0.407946	0.683313	0.999517	SRSF4		230.805	0.128727	0.0930635	1.38321	0.166599	0.392937	SRSF4		230.805	0.249021	0.118569	2.10021	0.0357101	0.16202	SRSF4		230.805	-0.0134081	0.0903491	-0.148403	0.882025	0.999966	SRSF4		230.805	0.0341775	0.0887103	0.385271	0.700037	0.90245	SRSF4
676.464	-0.0452383	0.158917	-0.284667	0.7759	0.999517	LAPTM5		676.464	0.0663818	0.159186	0.417009	0.676672	0.842159	LAPTM5		676.464	0.0176615	0.222727	0.0792967	0.936797	0.978257	LAPTM5		676.464	0.0353539	0.158671	0.222813	0.823681	0.999966	LAPTM5		676.464	0.0573704	0.158447	0.36208	0.717292	0.908623	LAPTM5
345.784	0.0736852	0.117435	0.627456	0.530361	0.999517	PUM1		345.784	-0.021565	0.118171	-0.18249	0.855198	0.937131	PUM1		345.784	0.0775146	0.159156	0.487036	0.626233	0.829064	PUM1		345.784	0.10092	0.115114	0.87669	0.380655	0.999966	PUM1		345.784	0.118735	0.114498	1.03701	0.299732	0.636546	PUM1
27.7144	-0.0206822	0.198719	-0.104077	0.917108	0.999517	SNRNP40		27.7144	-0.171066	0.19676	-0.869416	0.38462	0.62848	SNRNP40		27.7144	-0.483352	0.212005	-2.27991	0.022613	0.118396	SNRNP40		27.7144	0.290685	0.179766	1.61701	0.105875	0.999966	SNRNP40		27.7144	-0.122926	0.179818	-0.683613	0.49422	0.796678	SNRNP40
38.3562	0.111103	0.165625	0.670814	0.502339	0.999517	ZCCHC17		38.3562	-0.113615	0.165265	-0.687475	0.491784	0.717594	ZCCHC17		38.3562	-0.407692	0.176227	-2.31345	0.0206979	0.111047	ZCCHC17		38.3562	-0.152566	0.153185	-0.995956	0.319272	0.999966	ZCCHC17		38.3562	-0.283685	0.148328	-1.91255	0.0558062	0.268793	ZCCHC17
15.2329	-0.084147	0.27413	-0.30696	0.758874	0.999517	PEF1		15.2329	-0.0961801	0.270225	-0.355926	0.721896	0.864884	PEF1		15.2329	0.332584	0.322799	1.03031	0.302863	0.584985	PEF1		15.2329	0.260698	0.275325	0.946874	0.343703	0.999966	PEF1		15.2329	0.288845	0.266525	1.08374	0.278478	0.616414	PEF1
316.932	0.0617742	0.101688	0.607488	0.543527	0.999517	PTP4A2		316.932	0.117358	0.101801	1.15282	0.248984	0.494176	PTP4A2		316.932	0.168466	0.13615	1.23735	0.215957	0.487739	PTP4A2		316.932	0.0676878	0.101317	0.668081	0.504082	0.999966	PTP4A2		316.932	0.126696	0.100259	1.26369	0.206342	0.533799	PTP4A2
136.932	0.0990544	0.108695	0.911306	0.362134	0.999517	KHDRBS1		136.932	-0.0729227	0.109101	-0.668397	0.50388	0.726618	KHDRBS1		136.932	-0.104526	0.136034	-0.76838	0.442261	0.708809	KHDRBS1		136.932	-0.0651937	0.107005	-0.609257	0.542354	0.999966	KHDRBS1		136.932	-0.128906	0.105022	-1.22741	0.219667	0.550704	KHDRBS1
16.1709	0.168637	0.259618	0.649561	0.515976	0.999517	TMEM39B		16.1709	-0.358379	0.267145	-1.34152	0.179753	0.410671	TMEM39B		16.1709	-0.509834	0.287992	-1.77031	0.0766762	0.265397	TMEM39B		16.1709	-0.0964097	0.230822	-0.41768	0.676181	0.999966	TMEM39B		16.1709	-0.557726	0.232117	-2.40278	0.0162708	0.129269	TMEM39B
121.322	0.0232588	0.115091	0.20209	0.839846	0.999517	KPNA6		121.322	-0.0741894	0.114813	-0.646178	0.518164	0.737052	KPNA6		121.322	-0.241589	0.141024	-1.7131	0.0866937	0.285279	KPNA6		121.322	0.103828	0.109996	0.943932	0.345204	0.999966	KPNA6		121.322	-0.0109129	0.108393	-0.100679	0.919806	0.97663	KPNA6
29.0551	0.172976	0.199859	0.865488	0.386771	0.999517	TXLNA		29.0551	0.407884	0.193062	2.11271	0.0346259	0.140663	TXLNA		29.0551	0.269559	0.219375	1.22876	0.219163	0.49188	TXLNA		29.0551	0.110515	0.197018	0.560938	0.574839	0.999966	TXLNA		29.0551	0.496547	0.184169	2.69615	0.00701461	0.0715491	TXLNA
51.2157	0.0074496	0.223744	0.0332952	0.973439	0.999517	EIF3I		51.2157	0.289766	0.221527	1.30804	0.190859	0.425631	EIF3I		51.2157	0.0669153	0.298382	0.22426	0.822555	0.929895	EIF3I		51.2157	-0.120407	0.22223	-0.541815	0.587946	0.999966	EIF3I		51.2157	0.0582274	0.217751	0.267403	0.789159	0.94012	EIF3I
45.4839	-0.07568	0.1757	-0.430734	0.666661	0.999517	HDAC1		45.4839	0.0163994	0.172209	0.0952297	0.924132	0.968013	HDAC1		45.4839	-0.169386	0.206332	-0.820937	0.411682	0.685177	HDAC1		45.4839	0.351723	0.168004	2.09354	0.0363009	0.999966	HDAC1		45.4839	0.289565	0.164574	1.75948	0.0784959	0.325093	HDAC1
11.5632	-0.391109	0.363038	-1.07732	0.281336	0.999517	MARCKSL1		11.5632	0.249389	0.34442	0.724084	0.469014	0.70096	MARCKSL1		11.5632	0.780987	0.444847	1.75563	0.079151	0.270373	MARCKSL1		11.5632	-0.0459012	0.353935	-0.129688	0.896813	0.999966	MARCKSL1		11.5632	0.162371	0.340379	0.477028	0.633342	0.868919	MARCKSL1
34.9648	0.00118703	0.190734	0.00622352	0.995034	0.999517	BSDC1		34.9648	-0.087827	0.189253	-0.464072	0.642596	0.820397	BSDC1		34.9648	-0.279801	0.224783	-1.24476	0.213219	0.483697	BSDC1		34.9648	0.162271	0.184843	0.877886	0.380005	0.999966	BSDC1		34.9648	0.021501	0.181333	0.118572	0.905615	0.971844	BSDC1
57.5166	-0.18352	0.19141	-0.958781	0.337669	0.999517	ZBTB8OS		57.5166	0.0706482	0.188384	0.375023	0.707643	0.857474	ZBTB8OS		57.5166	-0.244547	0.247796	-0.986887	0.323698	0.605785	ZBTB8OS		57.5166	-0.0275003	0.185368	-0.148355	0.882063	0.999966	ZBTB8OS		57.5166	-0.037643	0.182569	-0.206184	0.836647	0.951845	ZBTB8OS
111.336	0.121554	0.127067	0.956611	0.338764	0.999517	RBBP4		111.336	0.0506733	0.126836	0.399517	0.689512	0.848811	RBBP4		111.336	-0.176474	0.157006	-1.124	0.261015	0.540903	RBBP4		111.336	-0.0577783	0.123009	-0.469707	0.638564	0.999966	RBBP4		111.336	-0.106068	0.120809	-0.877982	0.379953	0.709524	RBBP4
54.4826	0.146528	0.158412	0.924979	0.354977	0.999517	YARS		54.4826	0.105383	0.156875	0.671767	0.501732	0.725048	YARS		54.4826	-0.0581518	0.185283	-0.313853	0.753633	0.898701	YARS		54.4826	0.116735	0.148198	0.787694	0.430876	0.999966	YARS		54.4826	-0.00913532	0.145528	-0.0627737	0.949947	0.986687	YARS
51.5134	0.105127	0.201485	0.521762	0.601836	0.999517	S100PBP		51.5134	-0.371121	0.206101	-1.80068	0.0717537	0.228847	S100PBP		51.5134	-0.582489	0.256293	-2.27274	0.0230416	0.120123	S100PBP		51.5134	-0.0646281	0.191729	-0.337081	0.736056	0.999966	S100PBP		51.5134	-0.20223	0.189937	-1.06472	0.287002	0.623926	S100PBP
62.5065	-0.037998	0.241242	-0.15751	0.874843	0.999517	RNF19B		62.5065	0.40709	0.238749	1.7051	0.0881759	0.262705	RNF19B		62.5065	0.631762	0.323852	1.95077	0.0510841	0.204861	RNF19B		62.5065	-0.199974	0.237651	-0.841462	0.400089	0.999966	RNF19B		62.5065	0.687414	0.230572	2.98134	0.00286989	0.0365344	RNF19B
48.716	-0.0682655	0.187758	-0.363583	0.71617	0.999517	AK2		48.716	0.0729988	0.185396	0.393746	0.693769	0.849975	AK2		48.716	0.0667522	0.237191	0.281428	0.778382	0.910727	AK2		48.716	0.054064	0.18438	0.293221	0.769354	0.999966	AK2		48.716	-0.0516874	0.181922	-0.284118	0.77632	0.937268	AK2
21.7021	-0.291037	0.255239	-1.14025	0.254181	0.999517	TRIM62		21.7021	0.138865	0.244679	0.56754	0.570347	0.773412	TRIM62		21.7021	-0.16386	0.303292	-0.540272	0.589009	0.805317	TRIM62		21.7021	-0.266765	0.252747	-1.05546	0.291214	0.999966	TRIM62		21.7021	0.0311596	0.239659	0.130016	0.896553	0.96943	TRIM62
31.0306	-0.117158	0.184173	-0.636128	0.524693	0.999517	ZNF362		31.0306	-0.525721	0.187526	-2.80345	0.00505588	0.0375012	ZNF362		31.0306	-0.5737	0.220497	-2.60186	0.00927206	0.064533	ZNF362		31.0306	0.0429059	0.178549	0.240303	0.810095	0.999966	ZNF362		31.0306	-0.389821	0.179029	-2.17741	0.0294497	0.18551	ZNF362
84.5176	-0.0726036	0.153205	-0.4739	0.635572	0.999517	PHC2		84.5176	0.0280374	0.151648	0.184885	0.853319	0.936421	PHC2		84.5176	-0.206363	0.193546	-1.06622	0.286323	0.566856	PHC2		84.5176	0.0201354	0.144842	0.139016	0.889437	0.999966	PHC2		84.5176	-0.258167	0.144525	-1.78631	0.0740489	0.313612	PHC2
18.5431	-0.281359	0.263383	-1.06825	0.285407	0.999517	SMIM12		18.5431	0.204117	0.249838	0.816997	0.41393	0.654209	SMIM12		18.5431	0.103772	0.305234	0.339977	0.733874	0.891133	SMIM12		18.5431	0.122902	0.264913	0.463934	0.642695	0.999966	SMIM12		18.5431	0.238641	0.25407	0.939276	0.347589	0.680931	SMIM12
10.4724	-0.127683	0.312586	-0.408473	0.682927	0.999517	TMEM35B		10.4724	-0.01234	0.303719	-0.0406297	0.967591	0.987342	TMEM35B		10.4724	0.585782	0.374582	1.56383	0.117858	0.342986	TMEM35B		10.4724	-0.107108	0.318615	-0.336167	0.736745	0.999966	TMEM35B		10.4724	-0.0119726	0.303033	-0.0395092	0.968484	0.990654	TMEM35B
110.233	0.0832362	0.135482	0.61437	0.538971	0.999517	ZMYM6		110.233	-0.0781391	0.1361	-0.574128	0.565881	0.770747	ZMYM6		110.233	-0.427862	0.16939	-2.5259	0.0115404	0.074804	ZMYM6		110.233	-0.00519651	0.129633	-0.0400865	0.968024	0.999966	ZMYM6		110.233	-0.172325	0.128579	-1.34023	0.180172	0.500006	ZMYM6
18.7328	-0.0880265	0.278644	-0.31591	0.752071	0.999517	ZMYM1		18.7328	-0.453964	0.282997	-1.60413	0.108686	0.301973	ZMYM1		18.7328	0.080977	0.347089	0.233304	0.815526	0.927045	ZMYM1		18.7328	-0.0335998	0.263723	-0.127406	0.898619	0.999966	ZMYM1		18.7328	-0.0950765	0.258418	-0.367917	0.712935	0.90695	ZMYM1
298.318	-0.0551089	0.132106	-0.417158	0.676563	0.999517	SFPQ		298.318	-0.0678311	0.132672	-0.511268	0.609163	0.797469	SFPQ		298.318	-0.188881	0.179974	-1.04949	0.293952	0.575019	SFPQ		298.318	0.0590752	0.130268	0.453489	0.650197	0.999966	SFPQ		298.318	-0.0572837	0.129946	-0.440828	0.659338	0.882556	SFPQ
223.779	0.0705531	0.111702	0.631618	0.527637	0.999517	ZMYM4		223.779	-0.0289796	0.112209	-0.258264	0.796203	0.90731	ZMYM4		223.779	-0.165919	0.146249	-1.1345	0.256586	0.536497	ZMYM4		223.779	0.0682932	0.108213	0.631101	0.527975	0.999966	ZMYM4		223.779	0.0159467	0.107287	0.148636	0.881841	0.964877	ZMYM4
147.39	-0.0409233	0.119412	-0.342707	0.731819	0.999517	KIAA0319L		147.39	-0.10979	0.119412	-0.919422	0.357875	0.606692	KIAA0319L		147.39	0.171775	0.151621	1.13293	0.257245	0.53726	KIAA0319L		147.39	0.0212865	0.114458	0.185977	0.852463	0.999966	KIAA0319L		147.39	-0.0605592	0.113168	-0.535126	0.592563	0.849522	KIAA0319L
50.5928	0.192119	0.226266	0.849085	0.395834	0.999517	PSMB2		50.5928	0.747333	0.222238	3.36275	0.000771692	0.00889314	PSMB2		50.5928	0.514885	0.295414	1.74293	0.081346	0.274615	PSMB2		50.5928	-0.0371988	0.222176	-0.16743	0.867032	0.999966	PSMB2		50.5928	0.304486	0.216703	1.40508	0.159996	0.470492	PSMB2
262.695	-0.0990118	0.125864	-0.786656	0.431483	0.999517	AGO4		262.695	-0.336419	0.127198	-2.64484	0.00817291	0.0528824	AGO4		262.695	-0.427888	0.170853	-2.50441	0.0122654	0.0778445	AGO4		262.695	-0.150812	0.123955	-1.21667	0.223729	0.999966	AGO4		262.695	-0.160246	0.123169	-1.30102	0.19325	0.516052	AGO4
62.6755	-0.367012	0.154844	-2.37021	0.017778	0.999517	AGO1		62.6755	-1.04168	0.161684	-6.44272	1.1735e-10	1.56676e-08	AGO1		62.6755	-1.07893	0.195535	-5.51782	3.43232e-08	2.37829e-06	AGO1		62.6755	0.129337	0.152088	0.850406	0.395099	0.999966	AGO1		62.6755	-0.240722	0.152253	-1.58106	0.113864	0.396873	AGO1
249.084	-0.00508568	0.083046	-0.0612393	0.951169	0.999517	AGO3		249.084	-0.223172	0.0835979	-2.66958	0.00759454	0.0503128	AGO3		249.084	-0.302185	0.104478	-2.89232	0.00382405	0.0335063	AGO3		249.084	-0.0416743	0.0801015	-0.520268	0.602877	0.999966	AGO3		249.084	-0.148699	0.0789945	-1.8824	0.0597821	0.279584	AGO3
21.3011	0.235688	0.239148	0.985528	0.324365	0.999517	ADPRHL2		21.3011	0.524497	0.231439	2.26624	0.0234365	0.109464	ADPRHL2		21.3011	0.393174	0.27594	1.42486	0.154199	0.404325	ADPRHL2		21.3011	0.400709	0.243905	1.64289	0.100405	0.999966	ADPRHL2		21.3011	0.659519	0.232172	2.84065	0.0045022	0.0515586	ADPRHL2
22.43	0.350906	0.233203	1.50472	0.132396	0.999517	TRAPPC3		22.43	0.767462	0.223476	3.4342	0.000594313	0.00733544	TRAPPC3		22.43	0.353757	0.253858	1.39352	0.163461	0.416879	TRAPPC3		22.43	0.272721	0.218444	1.24847	0.211859	0.999966	TRAPPC3		22.43	0.213659	0.212347	1.00618	0.314329	0.651308	TRAPPC3
66.6817	-0.202732	0.164384	-1.23328	0.21747	0.999517	MAP7D1		66.6817	-0.0915614	0.162422	-0.563724	0.572942	0.775252	MAP7D1		66.6817	-0.0887334	0.206777	-0.429127	0.667831	0.852711	MAP7D1		66.6817	-0.106661	0.162391	-0.656818	0.511298	0.999966	MAP7D1		66.6817	-0.0944226	0.158966	-0.593978	0.552527	0.829826	MAP7D1
167.708	0.00739682	0.101255	0.0730515	0.941765	0.999517	THRAP3		167.708	0.0840373	0.100209	0.838618	0.401684	0.643415	THRAP3		167.708	0.227192	0.126186	1.80046	0.071788	0.254183	THRAP3		167.708	0.0285712	0.0993451	0.287596	0.773656	0.999966	THRAP3		167.708	0.160092	0.0966074	1.65714	0.0974917	0.364653	THRAP3
18.9603	-0.170829	0.273217	-0.62525	0.531807	0.999517	EVA1B		18.9603	-0.411719	0.275259	-1.49575	0.134719	0.346627	EVA1B		18.9603	-0.387338	0.357714	-1.08281	0.278891	0.559315	EVA1B		18.9603	-0.143748	0.281272	-0.511065	0.609306	0.999966	EVA1B		18.9603	-0.253431	0.275757	-0.919036	0.358077	0.689695	EVA1B
94.5509	0.0957129	0.120612	0.793563	0.42745	0.999517	STK40		94.5509	-0.042274	0.12041	-0.351084	0.725526	0.866578	STK40		94.5509	0.36936	0.14642	2.5226	0.0116491	0.0753302	STK40		94.5509	-0.0691423	0.11917	-0.5802	0.56178	0.999966	STK40		94.5509	0.117686	0.11422	1.03034	0.30285	0.640449	STK40
18.5184	0.213376	0.302208	0.706058	0.480152	0.999517	LSM10		18.5184	0.728069	0.293283	2.48248	0.0130473	0.0731397	LSM10		18.5184	0.726952	0.376256	1.93207	0.0533512	0.209829	LSM10		18.5184	0.360538	0.304504	1.18402	0.236406	0.999966	LSM10		18.5184	0.680834	0.293393	2.32055	0.0203111	0.14736	LSM10
18.1356	-0.275917	0.248111	-1.11207	0.266108	0.999517	MRPS15		18.1356	-0.332962	0.244324	-1.36279	0.17295	0.401666	MRPS15		18.1356	-0.642636	0.28745	-2.23564	0.0253751	0.128382	MRPS15		18.1356	-0.244358	0.242685	-1.00689	0.313987	0.999966	MRPS15		18.1356	-0.248967	0.233235	-1.06745	0.285767	0.623058	MRPS15
649.445	-0.101405	0.165905	-0.611223	0.541052	0.999517	CSF3R		649.445	-0.907532	0.16774	-5.41034	6.29037e-08	3.43903e-06	CSF3R		649.445	-1.10469	0.233521	-4.73058	2.23881e-06	7.20897e-05	CSF3R		649.445	-0.0469542	0.165183	-0.284255	0.776215	0.999966	CSF3R		649.445	-0.491641	0.165449	-2.97155	0.002963	0.0375016	CSF3R
14.8666	0.121406	0.439685	0.276121	0.782455	0.999517	ZC3H12A		14.8666	0.671305	0.431541	1.5556	0.119803	0.322306	ZC3H12A		14.8666	0.589682	0.566395	1.04111	0.297823	0.579243	ZC3H12A		14.8666	-0.348604	0.434768	-0.801817	0.422659	0.999966	ZC3H12A		14.8666	0.418082	0.416359	1.00414	0.315312	0.652066	ZC3H12A
28.5513	-0.177979	0.207941	-0.855914	0.392045	0.999517	MEAF6		28.5513	-0.0977631	0.203357	-0.480745	0.630698	0.813295	MEAF6		28.5513	-0.127686	0.245867	-0.519332	0.603529	0.815276	MEAF6		28.5513	-0.0790915	0.205035	-0.385747	0.699684	0.999966	MEAF6		28.5513	-0.20808	0.20026	-1.03905	0.298782	0.635984	MEAF6
32.9566	-0.472593	0.219227	-2.15572	0.0311057	0.999517	SNIP1		32.9566	-0.279148	0.213423	-1.30795	0.190889	0.425631	SNIP1		32.9566	0.0852438	0.265353	0.321246	0.748024	0.897002	SNIP1		32.9566	-0.00811533	0.207499	-0.0391103	0.968802	0.999966	SNIP1		32.9566	0.079298	0.201751	0.393049	0.694284	0.899941	SNIP1
52.462	-0.178478	0.252836	-0.705904	0.480248	0.999517	GNL2		52.462	-0.351024	0.254973	-1.37671	0.168602	0.395973	GNL2		52.462	-0.243213	0.337243	-0.72118	0.470799	0.730096	GNL2		52.462	0.00763759	0.248536	0.0307304	0.975485	0.999966	GNL2		52.462	-0.250589	0.248464	-1.00855	0.31319	0.650626	GNL2
60.7207	0.199767	0.182989	1.09169	0.27497	0.999517	MTF1		60.7207	0.404776	0.180545	2.24196	0.0249638	0.113545	MTF1		60.7207	0.79746	0.227376	3.50723	0.000452806	0.00621997	MTF1		60.7207	-0.105511	0.177272	-0.59519	0.551717	0.999966	MTF1		60.7207	0.257534	0.17092	1.50676	0.131873	0.428235	MTF1
53.0537	0.0451827	0.157089	0.287625	0.773633	0.999517	INPP5B		53.0537	-0.164187	0.157318	-1.04366	0.296641	0.546096	INPP5B		53.0537	-0.0240406	0.185088	-0.129888	0.896655	0.96194	INPP5B		53.0537	0.0536078	0.148496	0.361004	0.718097	0.999966	INPP5B		53.0537	-0.147426	0.146351	-1.00735	0.313768	0.650969	INPP5B
52.4609	-0.0503434	0.203251	-0.24769	0.804374	0.999517	SF3A3		52.4609	-0.36808	0.206088	-1.78604	0.0740932	0.2337	SF3A3		52.4609	-0.519669	0.264628	-1.96377	0.0495562	0.201239	SF3A3		52.4609	-0.294909	0.198622	-1.48477	0.137604	0.999966	SF3A3		52.4609	-0.404118	0.196472	-2.05687	0.0396985	0.223454	SF3A3
15.966	0.171031	0.298496	0.572976	0.566661	0.999517	FHL3		15.966	-0.538718	0.310811	-1.73327	0.0830483	0.251786	FHL3		15.966	-1.14329	0.375992	-3.04072	0.00236014	0.0232364	FHL3		15.966	-0.29124	0.295966	-0.98403	0.325101	0.999966	FHL3		15.966	-0.377609	0.289713	-1.30339	0.192442	0.514493	FHL3
20.0753	-0.143421	0.269554	-0.53207	0.594678	0.999517	UTP11		20.0753	0.0484987	0.263792	0.183852	0.85413	0.936781	UTP11		20.0753	0.16733	0.328625	0.509184	0.610623	0.819454	UTP11		20.0753	0.000518231	0.272862	0.00189924	0.998485	0.999966	UTP11		20.0753	0.0865496	0.264077	0.327743	0.743106	0.920494	UTP11
25.6664	-0.206463	0.257536	-0.801687	0.422734	0.999517	RRAGC		25.6664	0.588681	0.245971	2.3933	0.0166976	0.0870088	RRAGC		25.6664	0.789617	0.323663	2.43963	0.0147024	0.0882786	RRAGC		25.6664	0.202753	0.260817	0.777376	0.436937	0.999966	RRAGC		25.6664	0.488819	0.251513	1.94351	0.0519544	0.257434	RRAGC
19.4368	0.055112	0.283783	0.194205	0.846015	0.999517	AL139260.1		19.4368	-0.494561	0.291955	-1.69396	0.090272	0.266891	AL139260.1		19.4368	-0.281911	0.36488	-0.772615	0.43975	0.707092	AL139260.1		19.4368	0.140533	0.276592	0.50809	0.611391	0.999966	AL139260.1		19.4368	-0.254596	0.277557	-0.917275	0.358999	0.69062	AL139260.1
21.5532	-0.0071597	0.254608	-0.0281204	0.977566	0.999517	MYCBP		21.5532	0.618025	0.242574	2.54778	0.010841	0.0643427	MYCBP		21.5532	0.46469	0.300786	1.54492	0.122366	0.35125	MYCBP		21.5532	0.0449529	0.251847	0.178493	0.858336	0.999966	MYCBP		21.5532	0.307193	0.240413	1.27777	0.201329	0.527154	MYCBP
69.25	-0.167033	0.139841	-1.19445	0.2323	0.999517	AKIRIN1		69.25	-0.131019	0.137522	-0.952712	0.340736	0.589224	AKIRIN1		69.25	-0.156075	0.166442	-0.937709	0.348394	0.632226	AKIRIN1		69.25	-0.168733	0.135342	-1.24672	0.2125	0.999966	AKIRIN1		69.25	-0.107297	0.130636	-0.821342	0.411451	0.735661	AKIRIN1
78.1519	-0.00177844	0.216791	-0.0082035	0.993455	0.999517	NDUFS5		78.1519	0.125569	0.216802	0.579191	0.56246	0.768862	NDUFS5		78.1519	0.0337479	0.296631	0.113771	0.90942	0.967479	NDUFS5		78.1519	-0.225695	0.219054	-1.03032	0.302861	0.999966	NDUFS5		78.1519	0.0809871	0.215155	0.376413	0.70661	0.904618	NDUFS5
389.601	0.0135005	0.0944274	0.142973	0.886312	0.999517	MACF1		389.601	0.13474	0.0942643	1.42938	0.152895	0.372887	MACF1		389.601	0.251674	0.124509	2.02133	0.0432455	0.184654	MACF1		389.601	-0.0549908	0.0918229	-0.598878	0.549254	0.999966	MACF1		389.601	-0.0386961	0.0910238	-0.425121	0.670748	0.888488	MACF1
214.303	-0.0561995	0.327773	-0.171459	0.863863	0.999517	PABPC4		214.303	-0.552732	0.329566	-1.67715	0.0935127	0.273061	PABPC4		214.303	-0.841615	0.46415	-1.81324	0.0697948	0.249792	PABPC4		214.303	-0.149235	0.327255	-0.456021	0.648375	0.999966	PABPC4		214.303	-0.454333	0.327446	-1.3875	0.165288	0.478551	PABPC4
17.7025	0.0927952	0.27009	0.343571	0.731169	0.999517	PPIE		17.7025	-0.158028	0.271536	-0.581977	0.560582	0.767636	PPIE		17.7025	-0.225103	0.318788	-0.70612	0.480114	0.737849	PPIE		17.7025	-0.190599	0.263396	-0.723622	0.469298	0.999966	PPIE		17.7025	-0.187927	0.254738	-0.737729	0.460679	0.773361	PPIE
41.8755	-0.255149	0.192923	-1.32255	0.185986	0.999517	TRIT1		41.8755	-1.04545	0.203489	-5.13762	2.78236e-07	1.20878e-05	TRIT1		41.8755	-0.964745	0.238015	-4.0533	5.04997e-05	0.00100158	TRIT1		41.8755	-0.0475705	0.185545	-0.256382	0.797656	0.999966	TRIT1		41.8755	-0.36474	0.185056	-1.97097	0.0487273	0.250579	TRIT1
14.8674	0.0303755	0.272544	0.111452	0.911258	0.999517	MYCL		14.8674	-0.260594	0.274775	-0.948393	0.342929	0.591615	MYCL		14.8674	-0.775435	0.337143	-2.30002	0.021447	0.113871	MYCL		14.8674	0.046946	0.293722	0.159832	0.873014	0.999966	MYCL		14.8674	0.0934727	0.281695	0.331823	0.740023	0.91869	MYCL
18.753	-0.0778539	0.278968	-0.279079	0.780184	0.999517	MFSD2A		18.753	0.230669	0.270559	0.852565	0.393901	0.636896	MFSD2A		18.753	-0.108604	0.337703	-0.321596	0.747759	0.897002	MFSD2A		18.753	-0.052122	0.27125	-0.192155	0.847621	0.999966	MFSD2A		18.753	0.255474	0.258944	0.986599	0.323839	0.659337	MFSD2A
285.819	0.131207	0.155564	0.843431	0.398987	0.999517	CAP1		285.819	0.581428	0.155117	3.74832	0.000178024	0.00276847	CAP1		285.819	0.66754	0.214691	3.1093	0.00187529	0.0192801	CAP1		285.819	-0.0175035	0.155876	-0.112291	0.910593	0.999966	CAP1		285.819	0.301811	0.154496	1.95352	0.050758	0.254674	CAP1
135.526	-0.0783724	0.168031	-0.466417	0.640917	0.999517	PPT1		135.526	-0.22542	0.169337	-1.33119	0.183126	0.41517	PPT1		135.526	-0.119222	0.230627	-0.51695	0.605191	0.815864	PPT1		135.526	0.0621769	0.169023	0.367861	0.712977	0.999966	PPT1		135.526	-0.0498905	0.1683	-0.296439	0.766895	0.932067	PPT1
219.981	-0.0328454	0.128458	-0.255689	0.798191	0.999517	RLF		219.981	-0.0453089	0.128866	-0.351596	0.725141	0.866442	RLF		219.981	-0.345959	0.171667	-2.01529	0.0438746	0.185962	RLF		219.981	0.0584697	0.125818	0.464718	0.642134	0.999966	RLF		219.981	-0.0971643	0.125433	-0.774634	0.438556	0.759015	RLF
33.8011	-0.0340262	0.19394	-0.175447	0.860728	0.999517	ZMPSTE24		33.8011	0.223918	0.187245	1.19585	0.231754	0.475611	ZMPSTE24		33.8011	0.198449	0.225574	0.879751	0.378994	0.656429	ZMPSTE24		33.8011	-0.0876059	0.180937	-0.484178	0.628259	0.999966	ZMPSTE24		33.8011	-0.0899576	0.175183	-0.513506	0.607598	0.85589	ZMPSTE24
680.975	-0.070704	0.152389	-0.463971	0.642668	0.999517	SMAP2		680.975	0.725444	0.151838	4.77774	1.77279e-06	6.00881e-05	SMAP2		680.975	0.961569	0.212246	4.53044	5.88619e-06	0.000162726	SMAP2		680.975	0.0824456	0.151609	0.543805	0.586576	0.999966	SMAP2		680.975	0.486083	0.15102	3.21867	0.00128788	0.019817	SMAP2
114.002	-0.0556775	0.149693	-0.371946	0.709933	0.999517	NFYC		114.002	-0.0563497	0.149677	-0.376476	0.706563	0.857238	NFYC		114.002	0.0875454	0.195846	0.447011	0.654867	0.845965	NFYC		114.002	0.122204	0.146028	0.836853	0.402675	0.999966	NFYC		114.002	-0.0454098	0.145301	-0.312523	0.754643	0.92663	NFYC
13.9912	0.0942968	0.322057	0.292795	0.769679	0.999517	CTPS1		13.9912	0.20929	0.315217	0.663957	0.506718	0.729121	CTPS1		13.9912	0.0336988	0.366428	0.0919657	0.926725	0.974151	CTPS1		13.9912	-0.0466317	0.2941	-0.158557	0.874018	0.999966	CTPS1		13.9912	-0.327727	0.291945	-1.12256	0.261622	0.601224	CTPS1
53.9492	-0.178418	0.183697	-0.971261	0.331418	0.999517	SCMH1		53.9492	-0.585136	0.18727	-3.12456	0.00178071	0.0171764	SCMH1		53.9492	-0.704645	0.235942	-2.98651	0.00282181	0.0267242	SCMH1		53.9492	-0.1401	0.179625	-0.779955	0.435417	0.999966	SCMH1		53.9492	-0.508616	0.180007	-2.82554	0.00472011	0.053274	SCMH1
121.526	-0.0228645	0.214359	-0.106664	0.915055	0.999517	HIVEP3		121.526	0.431725	0.213212	2.02486	0.0428813	0.16202	HIVEP3		121.526	0.664937	0.290754	2.28694	0.0221991	0.1169	HIVEP3		121.526	0.122258	0.212156	0.576263	0.564438	0.999966	HIVEP3		121.526	0.50463	0.209853	2.40469	0.0161863	0.12902	HIVEP3
178.776	0.000795655	0.107688	0.0073885	0.994105	0.999517	FOXJ3		178.776	-0.0708941	0.10776	-0.657888	0.51061	0.731435	FOXJ3		178.776	0.016757	0.137428	0.121934	0.902952	0.964177	FOXJ3		178.776	-0.0142869	0.104287	-0.136996	0.891034	0.999966	FOXJ3		178.776	-0.0979989	0.103084	-0.950672	0.341771	0.675155	FOXJ3
38.0911	0.071932	0.213945	0.336218	0.736706	0.999517	PPCS		38.0911	0.46218	0.209198	2.2093	0.027154	0.119969	PPCS		38.0911	0.276251	0.27416	1.00763	0.313633	0.596706	PPCS		38.0911	-0.313706	0.211457	-1.48354	0.13793	0.999966	PPCS		38.0911	-0.0682906	0.20398	-0.334791	0.737782	0.918181	PPCS
26.2232	0.0475283	0.232266	0.204629	0.837862	0.999517	CCDC30		26.2232	0.0430298	0.22981	0.18724	0.851472	0.935952	CCDC30		26.2232	0.123316	0.290098	0.425085	0.670775	0.854607	CCDC30		26.2232	-0.0909432	0.226956	-0.400708	0.688635	0.999966	CCDC30		26.2232	0.327299	0.214837	1.52348	0.12764	0.422175	CCDC30
15.0578	-0.350238	0.274883	-1.27413	0.202616	0.999517	PPIH		15.0578	-0.550097	0.274118	-2.00679	0.0447722	0.166845	PPIH		15.0578	-0.254373	0.319899	-0.795168	0.426516	0.697148	PPIH		15.0578	-0.156329	0.268468	-0.582299	0.560365	0.999966	PPIH		15.0578	-0.422204	0.264568	-1.59582	0.110529	0.389765	PPIH
244.35	-0.0181418	0.172471	-0.105188	0.916227	0.999517	YBX1		244.35	0.0890808	0.172858	0.515342	0.606314	0.795489	YBX1		244.35	0.0372925	0.237848	0.156792	0.875409	0.952019	YBX1		244.35	-0.0974439	0.172958	-0.563397	0.573165	0.999966	YBX1		244.35	0.00557156	0.172007	0.0323914	0.97416	0.992301	YBX1
12.3771	-0.0490444	0.324842	-0.15098	0.879992	0.999517	P3H1		12.3771	-0.305176	0.326161	-0.935661	0.349448	0.59785	P3H1		12.3771	-0.469674	0.372714	-1.26015	0.207616	0.477919	P3H1		12.3771	-0.11519	0.299103	-0.385117	0.700151	0.999966	P3H1		12.3771	-0.357793	0.295236	-1.21189	0.225556	0.557951	P3H1
10.2854	-0.194001	0.325473	-0.596059	0.551136	0.999517	C1orf50		10.2854	-0.0585202	0.313617	-0.186598	0.851976	0.936207	C1orf50		10.2854	0.21677	0.370221	0.585517	0.5582	0.787964	C1orf50		10.2854	-0.101097	0.302191	-0.334547	0.737967	0.999966	C1orf50		10.2854	-0.485885	0.301132	-1.61353	0.10663	0.382122	C1orf50
19.9375	-0.336493	0.267639	-1.25727	0.208657	0.999517	SVBP		19.9375	-0.0386529	0.258117	-0.14975	0.880962	0.948966	SVBP		19.9375	-0.139887	0.31645	-0.44205	0.658453	0.848088	SVBP		19.9375	0.0200572	0.254263	0.0788836	0.937125	0.999966	SVBP		19.9375	-0.129511	0.250104	-0.517829	0.604578	0.854102	SVBP
27.7014	0.0342237	0.234514	0.145935	0.883973	0.999517	ERMAP		27.7014	-0.278199	0.237326	-1.17222	0.241107	0.486573	ERMAP		27.7014	-0.687458	0.289898	-2.37138	0.0177217	0.100475	ERMAP		27.7014	0.26748	0.230746	1.1592	0.246376	0.999966	ERMAP		27.7014	0.141194	0.227509	0.620606	0.534859	0.819046	ERMAP
20.9873	0.0214252	0.274943	0.0779261	0.937887	0.999517	ELOVL1		20.9873	0.244068	0.270191	0.903314	0.366359	0.612912	ELOVL1		20.9873	0.140807	0.361425	0.389589	0.696841	0.869668	ELOVL1		20.9873	-0.0947248	0.275013	-0.344438	0.730517	0.999966	ELOVL1		20.9873	-0.0120663	0.267356	-0.0451321	0.964002	0.989844	ELOVL1
10.2863	0.75529	0.352577	2.1422	0.0321774	0.999517	MED8		10.2863	1.17066	0.338322	3.46019	0.000539785	0.00675379	MED8		10.2863	0.355443	0.352165	1.00931	0.312827	0.596266	MED8		10.2863	-0.201679	0.322326	-0.625697	0.531514	0.999966	MED8		10.2863	0.172599	0.296831	0.581472	0.560922	0.834632	MED8
39.9045	-0.155048	0.20904	-0.741717	0.458259	0.999517	SZT2		39.9045	-0.246947	0.20871	-1.18321	0.236727	0.482185	SZT2		39.9045	-0.0396957	0.261942	-0.151544	0.879547	0.953961	SZT2		39.9045	0.0293904	0.201634	0.145761	0.88411	0.999966	SZT2		39.9045	0.0107516	0.197968	0.05431	0.956688	0.988355	SZT2
37.0414	0.239816	0.198801	1.20632	0.227696	0.999517	KDM4A		37.0414	-0.145547	0.20203	-0.720425	0.471264	0.702723	KDM4A		37.0414	-0.270725	0.236581	-1.14432	0.25249	0.532104	KDM4A		37.0414	0.13336	0.186592	0.714711	0.474788	0.999966	KDM4A		37.0414	-0.205211	0.18635	-1.10121	0.270805	0.609102	KDM4A
39.6782	-0.228656	0.171154	-1.33597	0.181561	0.999517	ST3GAL3		39.6782	-0.489726	0.171813	-2.85035	0.00436715	0.0338369	ST3GAL3		39.6782	-0.159006	0.198722	-0.800139	0.42363	0.694863	ST3GAL3		39.6782	0.142894	0.163833	0.872193	0.383103	0.999966	ST3GAL3		39.6782	-0.120847	0.161924	-0.746318	0.455475	0.771075	ST3GAL3
128.535	-0.0230865	0.194908	-0.118448	0.905713	0.999517	ATP6V0B		128.535	0.123288	0.195045	0.632101	0.527321	0.7441	ATP6V0B		128.535	-0.00192361	0.269316	-0.00714256	0.994301	0.998624	ATP6V0B		128.535	0.0392696	0.193964	0.202457	0.839559	0.999966	ATP6V0B		128.535	0.133679	0.192575	0.694166	0.487578	0.793756	ATP6V0B
13.4672	-0.00478477	0.284408	-0.0168236	0.986577	0.999517	DMAP1		13.4672	-0.0566309	0.28028	-0.202051	0.839877	0.928972	DMAP1		13.4672	0.175779	0.324401	0.541858	0.587917	0.805067	DMAP1		13.4672	-0.24256	0.283077	-0.856869	0.391517	0.999966	DMAP1		13.4672	0.0337929	0.264574	0.127726	0.898366	0.96943	DMAP1
42.3557	0.0899063	0.195251	0.460466	0.645182	0.999517	ERI3		42.3557	-0.175077	0.196932	-0.889024	0.37399	0.619807	ERI3		42.3557	-0.381443	0.243232	-1.56823	0.116828	0.341168	ERI3		42.3557	0.092075	0.187086	0.492153	0.622611	0.999966	ERI3		42.3557	-0.240806	0.18687	-1.28863	0.197527	0.522363	ERI3
27.2292	0.00196	0.237219	0.0082624	0.993408	0.999517	RNF220		27.2292	0.00301344	0.235433	0.0127996	0.989788	0.996937	RNF220		27.2292	0.0315252	0.290184	0.108639	0.913489	0.968514	RNF220		27.2292	-0.210895	0.240481	-0.876972	0.380502	0.999966	RNF220		27.2292	-0.0396359	0.231322	-0.171345	0.863953	0.959144	RNF220
31.3628	0.290583	0.290519	1.00022	0.317204	0.999517	ARMH1		31.3628	1.06385	0.282899	3.76053	0.000169552	0.00265559	ARMH1		31.3628	-0.743809	0.364114	-2.04279	0.041073	0.178298	ARMH1		31.3628	0.238724	0.27798	0.858781	0.390461	0.999966	ARMH1		31.3628	0.72103	0.270613	2.66443	0.00771178	0.0763981	ARMH1
45.2461	-0.17958	0.315503	-0.569187	0.569229	0.999517	PLK3		45.2461	-0.126141	0.31616	-0.398978	0.689909	0.848811	PLK3		45.2461	-0.0571298	0.430526	-0.132698	0.894433	0.960872	PLK3		45.2461	0.0623868	0.309294	0.201707	0.840146	0.999966	PLK3		45.2461	0.169533	0.306991	0.552241	0.580783	0.844411	PLK3
22.3916	-0.147263	0.445317	-0.330694	0.740876	0.999517	BTBD19		22.3916	-0.654345	0.453875	-1.44169	0.149391	0.3677	BTBD19		22.3916	-0.242568	0.612531	-0.396009	0.692098	0.86729	BTBD19		22.3916	-0.112255	0.433686	-0.25884	0.795759	0.999966	BTBD19		22.3916	-0.356585	0.433744	-0.82211	0.411014	0.735435	BTBD19
38.6505	-0.317313	0.480717	-0.660082	0.509201	0.999517	PTCH2		38.6505	-0.193626	0.481699	-0.401964	0.687711	0.847867	PTCH2		38.6505	-0.587572	0.669689	-0.877381	0.38028	0.657087	PTCH2		38.6505	0.129484	0.48193	0.268677	0.788178	0.999966	PTCH2		38.6505	0.194238	0.480227	0.404472	0.685866	0.896776	PTCH2
69.6173	-0.0224393	0.152535	-0.147109	0.883046	0.999517	EIF2B3		69.6173	-0.413885	0.155276	-2.66548	0.00768779	0.0508556	EIF2B3		69.6173	-0.185848	0.193849	-0.958726	0.337697	0.621444	EIF2B3		69.6173	0.0813901	0.150477	0.540879	0.588591	0.999966	EIF2B3		69.6173	-0.152963	0.149477	-1.02332	0.306158	0.642603	EIF2B3
14.1575	0.408836	0.289072	1.4143	0.157273	0.999517	HECTD3		14.1575	0.0804092	0.29198	0.275393	0.783014	0.899541	HECTD3		14.1575	0.856583	0.35196	2.43375	0.0149433	0.0892698	HECTD3		14.1575	0.323918	0.283758	1.14153	0.253649	0.999966	HECTD3		14.1575	0.48354	0.271762	1.77928	0.0751945	0.3165	HECTD3
11.2703	-0.0788101	0.331482	-0.23775	0.812075	0.999517	UROD		11.2703	-0.111113	0.328384	-0.338362	0.735091	0.872459	UROD		11.2703	-0.0444643	0.406637	-0.109346	0.912928	0.968477	UROD		11.2703	-0.22065	0.343726	-0.641937	0.520914	0.999966	UROD		11.2703	0.183625	0.32251	0.569364	0.569109	0.838348	UROD
58.4238	0.0304202	0.202603	0.150147	0.880649	0.999517	TESK2		58.4238	0.526934	0.197837	2.66348	0.00773376	0.0509748	TESK2		58.4238	0.57849	0.259269	2.23124	0.0256655	0.129249	TESK2		58.4238	-0.267224	0.195803	-1.36476	0.172329	0.999966	TESK2		58.4238	0.31621	0.187819	1.68359	0.0922615	0.354641	TESK2
61.5256	0.158884	0.240535	0.660546	0.508904	0.999517	PRDX1		61.5256	0.936595	0.236768	3.95574	7.62966e-05	0.0013671	PRDX1		61.5256	1.46573	0.323567	4.52991	5.90081e-06	0.000162726	PRDX1		61.5256	-0.0662131	0.243501	-0.271921	0.785683	0.999966	PRDX1		61.5256	0.545885	0.236863	2.30465	0.0211863	0.150615	PRDX1
55.2413	0.22208	0.194986	1.13896	0.254721	0.999517	AKR1A1		55.2413	0.7027	0.190962	3.67979	0.000233429	0.00343604	AKR1A1		55.2413	0.504902	0.252013	2.00348	0.0451261	0.18907	AKR1A1		55.2413	0.011615	0.192998	0.060182	0.952011	0.999966	AKR1A1		55.2413	0.46633	0.186032	2.50671	0.012186	0.10673	AKR1A1
59.163	-0.0833127	0.168319	-0.49497	0.620621	0.999517	NASP		59.163	0.414285	0.162007	2.55721	0.0105514	0.063055	NASP		59.163	0.334242	0.198928	1.68021	0.0929156	0.297961	NASP		59.163	-0.049516	0.160271	-0.308952	0.757358	0.999966	NASP		59.163	0.138859	0.154828	0.89686	0.369794	0.700069	NASP
193.051	0.0689923	0.092462	0.74617	0.455565	0.999517	GPBP1L1		193.051	0.0579592	0.091743	0.631756	0.527546	0.7441	GPBP1L1		193.051	0.0478825	0.11286	0.424263	0.671374	0.854923	GPBP1L1		193.051	-0.076487	0.0873674	-0.875464	0.381321	0.999966	GPBP1L1		193.051	-0.106187	0.085569	-1.24095	0.214624	0.544198	GPBP1L1
63.2362	-0.0294088	0.185109	-0.158873	0.873769	0.999517	MAST2		63.2362	-0.403304	0.188254	-2.14234	0.0321661	0.13403	MAST2		63.2362	-0.623975	0.240557	-2.59387	0.00949016	0.0656337	MAST2		63.2362	0.0942345	0.179648	0.524551	0.599896	0.999966	MAST2		63.2362	-0.241514	0.1799	-1.34249	0.179437	0.498954	MAST2
30.1989	-0.0833103	0.192083	-0.43372	0.664492	0.999517	LRRC41		30.1989	-0.11907	0.187801	-0.634021	0.526067	0.743529	LRRC41		30.1989	-0.515433	0.19912	-2.58856	0.00963795	0.0663625	LRRC41		30.1989	-0.332678	0.172802	-1.9252	0.0542039	0.999966	LRRC41		30.1989	-0.348051	0.164951	-2.11003	0.0348558	0.205494	LRRC41
71.857	-0.120317	0.201612	-0.596778	0.550656	0.999517	UQCRH		71.857	-0.0407986	0.201468	-0.202506	0.839521	0.928923	UQCRH		71.857	-0.258921	0.268664	-0.963733	0.33518	0.618813	UQCRH		71.857	-0.00989747	0.20493	-0.0482969	0.96148	0.999966	UQCRH		71.857	0.164016	0.201342	0.814617	0.415292	0.739166	UQCRH
37.4161	0.0441761	0.270961	0.163035	0.870491	0.999517	NSUN4		37.4161	-0.116338	0.273027	-0.426104	0.670032	0.838875	NSUN4		37.4161	-0.114714	0.363159	-0.315878	0.752095	0.898077	NSUN4		37.4161	0.109976	0.269734	0.407718	0.683481	0.999966	NSUN4		37.4161	-0.037803	0.268333	-0.140881	0.887964	0.966957	NSUN4
67.6423	0.126422	0.130847	0.966182	0.333953	0.999517	MKNK1		67.6423	0.141806	0.128173	1.10636	0.26857	0.517945	MKNK1		67.6423	0.236584	0.143021	1.6542	0.0980874	0.308014	MKNK1		67.6423	0.0188542	0.122385	0.154056	0.877566	0.999966	MKNK1		67.6423	-0.0231793	0.118239	-0.196038	0.84458	0.952873	MKNK1
16.2932	0.300904	0.288289	1.04376	0.296596	0.999517	ATPAF1		16.2932	0.0651027	0.289763	0.224676	0.822231	0.919373	ATPAF1		16.2932	-0.126234	0.347508	-0.363255	0.716415	0.881146	ATPAF1		16.2932	-0.33189	0.278326	-1.19245	0.233084	0.999966	ATPAF1		16.2932	-0.234746	0.26749	-0.877588	0.380167	0.709524	ATPAF1
67.8437	0.0135902	0.135445	0.100337	0.920077	0.999517	EFCAB14		67.8437	0.0487437	0.133148	0.366086	0.714301	0.861536	EFCAB14		67.8437	0.178087	0.158592	1.12293	0.261467	0.541329	EFCAB14		67.8437	0.170962	0.133144	1.28404	0.199128	0.999966	EFCAB14		67.8437	0.0424709	0.130359	0.3258	0.744576	0.920775	EFCAB14
59.4774	-0.257164	0.141486	-1.8176	0.069126	0.999517	CMPK1		59.4774	-0.30479	0.139497	-2.18493	0.0288942	0.125046	CMPK1		59.4774	-0.106631	0.16632	-0.64112	0.521445	0.763873	CMPK1		59.4774	0.125718	0.136805	0.918959	0.358117	0.999966	CMPK1		59.4774	-0.157948	0.135561	-1.16515	0.243959	0.581634	CMPK1
85.1552	-0.197259	0.23192	-0.850546	0.395021	0.999517	SPATA6		85.1552	-1.25192	0.241671	-5.18027	2.21565e-07	1.01493e-05	SPATA6		85.1552	-1.40071	0.316567	-4.42469	9.65796e-06	0.000244227	SPATA6		85.1552	-0.0277644	0.224946	-0.123427	0.901769	0.999966	SPATA6		85.1552	-1.141	0.230191	-4.95677	7.16748e-07	3.75452e-05	SPATA6
397.893	-0.048427	0.0974829	-0.496774	0.619349	0.999517	FAF1		397.893	-0.138284	0.0980571	-1.41024	0.158469	0.381805	FAF1		397.893	-0.0468883	0.130881	-0.35825	0.720156	0.882399	FAF1		397.893	-0.000629702	0.0961288	-0.00655061	0.994773	0.999966	FAF1		397.893	-0.0901031	0.0956664	-0.941846	0.346271	0.679874	FAF1
81.2542	-0.0174009	0.175005	-0.0994307	0.920796	0.999517	RNF11		81.2542	0.031873	0.174675	0.18247	0.855214	0.937131	RNF11		81.2542	0.00499007	0.229169	0.0217746	0.982628	0.996278	RNF11		81.2542	0.0954677	0.172032	0.554942	0.578934	0.999966	RNF11		81.2542	0.00140321	0.170617	0.00822434	0.993438	0.997996	RNF11
354.365	0.0543776	0.0939552	0.578761	0.562751	0.999517	EPS15		354.365	0.137594	0.0938633	1.4659	0.142676	0.358178	EPS15		354.365	0.21435	0.123557	1.73483	0.082771	0.277288	EPS15		354.365	-0.00103265	0.0920123	-0.011223	0.991046	0.999966	EPS15		354.365	0.212779	0.0905742	2.34922	0.0188127	0.141044	EPS15
236.934	-0.0176819	0.163932	-0.107861	0.914106	0.999517	OSBPL9		236.934	-0.23699	0.165349	-1.43327	0.151779	0.371242	OSBPL9		236.934	-0.217495	0.225131	-0.966085	0.334002	0.617573	OSBPL9		236.934	0.0558254	0.162603	0.343323	0.731355	0.999966	OSBPL9		236.934	-0.157896	0.162567	-0.971266	0.331416	0.665971	OSBPL9
157.187	0.141634	0.121415	1.16653	0.243398	0.999517	NRDC		157.187	0.181442	0.121122	1.49801	0.134131	0.345753	NRDC		157.187	0.161476	0.155765	1.03666	0.299894	0.581814	NRDC		157.187	-0.0135166	0.118483	-0.11408	0.909174	0.999966	NRDC		157.187	0.0942531	0.116345	0.81012	0.417871	0.741228	NRDC
44.0006	-0.00477934	0.150609	-0.0317334	0.974685	0.999517	TXNDC12		44.0006	-0.133646	0.148858	-0.897808	0.369288	0.61518	TXNDC12		44.0006	0.203323	0.164522	1.23584	0.216517	0.488144	TXNDC12		44.0006	-0.0481531	0.144089	-0.33419	0.738237	0.999966	TXNDC12		44.0006	-0.0328684	0.137585	-0.238896	0.811186	0.942989	TXNDC12
69.827	0.169027	0.14274	1.18416	0.23635	0.999517	BTF3L4		69.827	0.247763	0.140305	1.76589	0.0774141	0.240298	BTF3L4		69.827	0.0625519	0.166538	0.375601	0.707214	0.875857	BTF3L4		69.827	-0.0677733	0.137452	-0.493067	0.621965	0.999966	BTF3L4		69.827	0.0672723	0.132047	0.509458	0.610431	0.857101	BTF3L4
17.0816	-0.0459179	0.289639	-0.158535	0.874035	0.999517	CC2D1B		17.0816	0.0155915	0.284854	0.0547352	0.956349	0.983202	CC2D1B		17.0816	0.1632	0.337426	0.483662	0.628626	0.82988	CC2D1B		17.0816	-0.0728029	0.278871	-0.261063	0.794044	0.999966	CC2D1B		17.0816	0.0322205	0.269104	0.119732	0.904695	0.971639	CC2D1B
33.2702	-0.0887407	0.211699	-0.419183	0.675082	0.999517	PRPF38A		33.2702	0.234345	0.20395	1.14903	0.250544	0.495207	PRPF38A		33.2702	-0.0100687	0.239166	-0.0420993	0.96642	0.989466	PRPF38A		33.2702	-0.0537811	0.19502	-0.275772	0.782723	0.999966	PRPF38A		33.2702	0.174387	0.186831	0.933393	0.350617	0.683131	PRPF38A
108.372	-0.000570024	0.152858	-0.0037291	0.997025	0.999517	TUT4		108.372	-0.0471257	0.153033	-0.307944	0.758125	0.885895	TUT4		108.372	-0.180692	0.197481	-0.914982	0.360201	0.641947	TUT4		108.372	-0.153269	0.147993	-1.03565	0.300365	0.999966	TUT4		108.372	-0.0324041	0.145345	-0.222946	0.823577	0.946816	TUT4
91.3348	-0.0298545	0.135775	-0.219882	0.825963	0.999517	ZYG11B		91.3348	-0.382648	0.137833	-2.77617	0.00550035	0.0399322	ZYG11B		91.3348	-0.350056	0.169655	-2.06335	0.0390798	0.172797	ZYG11B		91.3348	-0.0966876	0.130423	-0.741338	0.458488	0.999966	ZYG11B		91.3348	-0.287291	0.129124	-2.22493	0.0260862	0.172251	ZYG11B
68.7748	-0.00728758	0.190473	-0.0382604	0.96948	0.999517	SCP2		68.7748	0.00989985	0.190255	0.0520347	0.958501	0.98451	SCP2		68.7748	-0.194692	0.244206	-0.797245	0.425309	0.696006	SCP2		68.7748	-0.0261392	0.185958	-0.140565	0.888213	0.999966	SCP2		68.7748	-0.187954	0.184823	-1.01694	0.30918	0.646592	SCP2
10.1147	-0.140937	0.333468	-0.42264	0.672558	0.999517	CPT2		10.1147	0.174114	0.319351	0.545213	0.585607	0.782098	CPT2		10.1147	0.031719	0.371848	0.0853009	0.932022	0.976037	CPT2		10.1147	0.0408899	0.340996	0.119913	0.904552	0.999966	CPT2		10.1147	0.26748	0.322009	0.830659	0.406166	0.732764	CPT2
13.33	-0.130787	0.342225	-0.382168	0.702337	0.999517	CZIB		13.33	0.287016	0.33141	0.866043	0.386467	0.630369	CZIB		13.33	0.255942	0.42753	0.598652	0.549405	0.782271	CZIB		13.33	0.395881	0.344091	1.15051	0.249933	0.999966	CZIB		13.33	0.319675	0.338255	0.94507	0.344623	0.678195	CZIB
36.8797	0.0195091	0.181889	0.107258	0.914584	0.999517	MAGOH		36.8797	0.414637	0.17385	2.38503	0.0170779	0.0882442	MAGOH		36.8797	0.114681	0.205832	0.557158	0.57742	0.79853	MAGOH		36.8797	0.0933643	0.179112	0.521261	0.602185	0.999966	MAGOH		36.8797	0.288716	0.17028	1.69554	0.0899729	0.349052	MAGOH
12.8356	0.0470188	0.34164	0.137626	0.890536	0.999517	LRP8		12.8356	-0.0618068	0.341103	-0.181197	0.856213	0.937626	LRP8		12.8356	0.0821334	0.42633	0.192652	0.847231	0.939816	LRP8		12.8356	-0.115551	0.33427	-0.345682	0.729582	0.999966	LRP8		12.8356	-0.714372	0.340694	-2.09681	0.0360101	0.210283	LRP8
16.5791	0.404624	0.277378	1.45875	0.144635	0.999517	NDC1		16.5791	-0.237761	0.287717	-0.826371	0.408594	0.649021	NDC1		16.5791	-0.424015	0.307357	-1.37955	0.167724	0.423517	NDC1		16.5791	-0.283607	0.259242	-1.09398	0.273962	0.999966	NDC1		16.5791	-0.245971	0.248955	-0.988014	0.323146	0.659116	NDC1
29.3353	0.230139	0.195115	1.1795	0.238198	0.999517	YIPF1		29.3353	0.332392	0.190076	1.74873	0.0803376	0.246538	YIPF1		29.3353	0.303733	0.215488	1.40951	0.158684	0.409347	YIPF1		29.3353	0.00622048	0.189253	0.0328686	0.973779	0.999966	YIPF1		29.3353	0.438343	0.175516	2.49745	0.0125089	0.10843	YIPF1
20.6507	-0.0179265	0.222475	-0.0805774	0.935778	0.999517	HSPB11		20.6507	0.156503	0.213757	0.732151	0.464076	0.696274	HSPB11		20.6507	0.217004	0.238096	0.911415	0.362077	0.642987	HSPB11		20.6507	0.0179001	0.21843	0.081949	0.934687	0.999966	HSPB11		20.6507	0.238641	0.204367	1.16771	0.242925	0.580179	HSPB11
86.4065	0.119896	0.136677	0.877221	0.380367	0.999517	TMEM59		86.4065	0.344913	0.1341	2.57206	0.0101095	0.0612164	TMEM59		86.4065	0.195441	0.168281	1.1614	0.24548	0.523881	TMEM59		86.4065	-0.0253955	0.133769	-0.189846	0.84943	0.999966	TMEM59		86.4065	0.145736	0.129394	1.12629	0.260041	0.599243	TMEM59
19.2311	-0.0477213	0.249406	-0.19134	0.848259	0.999517	TCEANC2		19.2311	-0.317209	0.250955	-1.26401	0.206227	0.443841	TCEANC2		19.2311	-0.0826845	0.29934	-0.276223	0.782377	0.911742	TCEANC2		19.2311	-0.0424073	0.238745	-0.177626	0.859016	0.999966	TCEANC2		19.2311	-0.186181	0.23392	-0.795918	0.42608	0.748151	TCEANC2
20.8816	-0.128951	0.340411	-0.37881	0.704829	0.999517	MRPL37		20.8816	0.119852	0.335957	0.356746	0.721282	0.864622	MRPL37		20.8816	-0.219737	0.447349	-0.491199	0.623286	0.82724	MRPL37		20.8816	-0.0185496	0.327866	-0.0565769	0.954882	0.999966	MRPL37		20.8816	-0.0821008	0.324347	-0.253126	0.800171	0.941345	MRPL37
88.9568	-0.271096	0.182908	-1.48214	0.138302	0.999517	SSBP3		88.9568	-1.1071	0.190346	-5.81626	6.01783e-09	4.57523e-07	SSBP3		88.9568	-1.07484	0.247852	-4.33661	1.44695e-05	0.000348926	SSBP3		88.9568	-0.114089	0.178926	-0.637637	0.52371	0.999966	SSBP3		88.9568	-0.79169	0.181825	-4.35413	1.33597e-05	0.000470297	SSBP3
10.1105	-0.14738	0.354371	-0.415892	0.677489	0.999517	ACOT11		10.1105	-0.793681	0.369843	-2.14599	0.0318736	0.133297	ACOT11		10.1105	-1.59323	0.419277	-3.79994	0.000144729	0.0024117	ACOT11		10.1105	-0.297297	0.33763	-0.880541	0.378566	0.999966	ACOT11		10.1105	-0.817447	0.34195	-2.39054	0.0168235	0.131925	ACOT11
10.0264	0.225031	0.342721	0.656602	0.511437	0.999517	TTC4		10.0264	-0.00834755	0.342762	-0.0243537	0.98057	0.992079	TTC4		10.0264	0.351574	0.37418	0.939586	0.34743	0.631416	TTC4		10.0264	-0.0309642	0.304608	-0.101653	0.919032	0.999966	TTC4		10.0264	0.0906985	0.290622	0.312084	0.754977	0.926936	TTC4
210.308	-0.00489733	0.12231	-0.0400403	0.968061	0.999517	USP24		210.308	0.0978942	0.122097	0.801774	0.422684	0.662118	USP24		210.308	0.0738197	0.160413	0.460184	0.645384	0.84125	USP24		210.308	-0.0979783	0.120002	-0.816469	0.414232	0.999966	USP24		210.308	0.135761	0.11798	1.1507	0.249854	0.589074	USP24
11.0398	0.482176	0.41927	1.15004	0.250129	0.999517	DAB1		11.0398	0.129318	0.425365	0.304016	0.761116	0.887791	DAB1		11.0398	-0.162634	0.518226	-0.313829	0.753651	0.898701	DAB1		11.0398	0.279268	0.424393	0.658041	0.510512	0.999966	DAB1		11.0398	0.599478	0.409897	1.46251	0.143602	0.448777	DAB1
67.9918	0.0429715	0.136679	0.314398	0.753219	0.999517	MYSM1		67.9918	-0.0845658	0.135891	-0.622304	0.533742	0.749051	MYSM1		67.9918	-0.23943	0.157551	-1.5197	0.128587	0.362734	MYSM1		67.9918	-0.0753686	0.128539	-0.58635	0.55764	0.999966	MYSM1		67.9918	-0.323141	0.126949	-2.54545	0.0109136	0.0996518	MYSM1
587.603	-0.032454	0.429754	-0.0755176	0.939803	0.999517	JUN		587.603	-0.331951	0.430211	-0.771602	0.44035	0.677862	JUN		587.603	-0.938888	0.606895	-1.54704	0.121855	0.350056	JUN		587.603	-0.0697541	0.429515	-0.162402	0.870989	0.999966	JUN		587.603	-0.249215	0.429515	-0.580225	0.561763	0.834981	JUN
40.7576	-0.141686	0.215357	-0.657911	0.510595	0.999517	FGGY		40.7576	-0.505809	0.218878	-2.31091	0.0208377	0.100988	FGGY		40.7576	-0.737822	0.268445	-2.7485	0.00598688	0.0466176	FGGY		40.7576	-0.0134038	0.203188	-0.0659674	0.947404	0.999966	FGGY		40.7576	-0.155109	0.201129	-0.77119	0.440594	0.760836	FGGY
114.058	-0.166717	0.16077	-1.03699	0.29974	0.999517	NFIA		114.058	-1.48117	0.172192	-8.60181	7.84661e-18	9.54497e-15	NFIA		114.058	-1.71145	0.218801	-7.82194	5.20159e-15	6.32745e-12	NFIA		114.058	-0.181827	0.156658	-1.16066	0.24578	0.999966	NFIA		114.058	-1.07774	0.160863	-6.69974	2.08794e-11	5.71469e-09	NFIA
76.4685	-0.0629665	0.168898	-0.372807	0.709292	0.999517	TM2D1		76.4685	-0.0796471	0.16861	-0.472374	0.63666	0.817326	TM2D1		76.4685	-0.140794	0.215169	-0.654341	0.512892	0.758574	TM2D1		76.4685	0.00179299	0.163818	0.010945	0.991267	0.999966	TM2D1		76.4685	-0.0411352	0.161743	-0.254324	0.799245	0.941217	TM2D1
34.3048	-0.224021	0.178733	-1.25339	0.210066	0.999517	USP1		34.3048	-0.0454285	0.172137	-0.26391	0.79185	0.904546	USP1		34.3048	0.330583	0.201662	1.63929	0.101152	0.313803	USP1		34.3048	0.147462	0.171473	0.859974	0.389803	0.999966	USP1		34.3048	0.092761	0.166122	0.558391	0.576577	0.842423	USP1
60.78	-0.117859	0.24378	-0.483462	0.628768	0.999517	DOCK7		60.78	0.562058	0.239729	2.34456	0.0190497	0.0952311	DOCK7		60.78	0.948264	0.32223	2.94282	0.00325237	0.0296972	DOCK7		60.78	-0.193879	0.245095	-0.791038	0.428922	0.999966	DOCK7		60.78	0.595377	0.237144	2.51062	0.0120519	0.105689	DOCK7
72.6675	-0.279965	0.174279	-1.60642	0.108181	0.999517	ATG4C		72.6675	-0.788072	0.178739	-4.40906	1.03821e-05	0.000254851	ATG4C		72.6675	-0.604139	0.226376	-2.66875	0.00761351	0.056092	ATG4C		72.6675	-0.0528844	0.170415	-0.310326	0.756313	0.999966	ATG4C		72.6675	-0.412243	0.170852	-2.41286	0.0158278	0.12704	ATG4C
20.284	0.0525699	0.266867	0.19699	0.843836	0.999517	ALG6		20.284	-0.247221	0.269732	-0.916543	0.359382	0.607966	ALG6		20.284	-0.230471	0.323552	-0.712315	0.47627	0.734498	ALG6		20.284	0.0094122	0.267427	0.0351954	0.971924	0.999966	ALG6		20.284	-0.168057	0.263551	-0.637666	0.523691	0.812922	ALG6
29.1933	0.0689908	0.277312	0.248784	0.803528	0.999517	ITGB3BP		29.1933	-0.588364	0.286127	-2.0563	0.0397536	0.154391	ITGB3BP		29.1933	-0.996509	0.387926	-2.56881	0.0102048	0.0688365	ITGB3BP		29.1933	0.226396	0.270199	0.837887	0.402094	0.999966	ITGB3BP		29.1933	-0.164101	0.271322	-0.604821	0.545298	0.827317	ITGB3BP
20.2867	0.0887969	0.238767	0.371898	0.709969	0.999517	PGM1		20.2867	-0.0234363	0.236695	-0.0990146	0.921127	0.967448	PGM1		20.2867	-0.390875	0.266186	-1.46843	0.141988	0.385536	PGM1		20.2867	-0.0169787	0.228299	-0.0743705	0.940716	0.999966	PGM1		20.2867	-0.139363	0.222374	-0.626704	0.530853	0.817511	PGM1
341.5	-0.0790161	0.0881189	-0.896699	0.369879	0.999517	JAK1		341.5	0.0109601	0.0878497	0.12476	0.900714	0.958331	JAK1		341.5	0.148089	0.115297	1.28441	0.198998	0.465519	JAK1		341.5	0.0757906	0.0867926	0.873238	0.382533	0.999966	JAK1		341.5	0.0916305	0.0857708	1.06832	0.285377	0.62262	JAK1
41.814	-0.0483946	0.21062	-0.229772	0.818269	0.999517	LEPROT		41.814	0.0717992	0.208405	0.344517	0.730457	0.869693	LEPROT		41.814	0.186357	0.265096	0.702979	0.482069	0.739348	LEPROT		41.814	0.172051	0.208668	0.824521	0.409644	0.999966	LEPROT		41.814	0.0175463	0.206597	0.0849302	0.932317	0.980405	LEPROT
27.2022	0.131508	0.255902	0.5139	0.607322	0.999517	LEPR		27.2022	0.112478	0.254554	0.441863	0.658588	0.831704	LEPR		27.2022	-0.272415	0.319724	-0.852034	0.394195	0.668782	LEPR		27.2022	0.344954	0.247482	1.39385	0.163362	0.999966	LEPR		27.2022	0.288136	0.243702	1.18233	0.237075	0.573084	LEPR
495.289	-0.0669776	0.305306	-0.219379	0.826355	0.999517	PDE4B		495.289	1.05044	0.304695	3.44753	0.000565738	0.0070383	PDE4B		495.289	1.3596	0.428836	3.17043	0.00152214	0.0164667	PDE4B		495.289	0.358492	0.304814	1.1761	0.239555	0.999966	PDE4B		495.289	1.21695	0.304192	4.0006	6.31817e-05	0.00170793	PDE4B
232.377	-0.0775103	0.109748	-0.706254	0.48003	0.999517	MIER1		232.377	0.0503067	0.10924	0.460514	0.645147	0.821957	MIER1		232.377	0.169341	0.1426	1.18752	0.235022	0.5112	MIER1		232.377	0.00116616	0.106264	0.0109742	0.991244	0.999966	MIER1		232.377	-0.0297303	0.10527	-0.282418	0.777623	0.93737	MIER1
37.13	-0.125131	0.235636	-0.531036	0.595394	0.999517	SLC35D1		37.13	-0.757884	0.243661	-3.11041	0.00186829	0.0177245	SLC35D1		37.13	-0.63286	0.301978	-2.09572	0.0361074	0.16333	SLC35D1		37.13	-0.106303	0.227336	-0.467603	0.640069	0.999966	SLC35D1		37.13	-0.635273	0.230052	-2.76143	0.00575492	0.0624429	SLC35D1
158.363	0.109182	0.145335	0.751246	0.452505	0.999517	SERBP1		158.363	0.290132	0.144932	2.00185	0.0453012	0.16823	SERBP1		158.363	0.0285124	0.192098	0.148426	0.882006	0.955079	SERBP1		158.363	-0.035991	0.144657	-0.248802	0.803514	0.999966	SERBP1		158.363	0.102778	0.142675	0.720365	0.4713	0.779152	SERBP1
50.4219	-0.117075	0.22466	-0.52112	0.602283	0.999517	WLS		50.4219	-0.634804	0.230303	-2.75638	0.00584449	0.0419137	WLS		50.4219	-1.21676	0.300833	-4.04464	5.24043e-05	0.0010356	WLS		50.4219	-0.0190586	0.216029	-0.0882224	0.9297	0.999966	WLS		50.4219	-0.400232	0.216857	-1.84561	0.0649495	0.291063	WLS
50.6392	0.0091648	0.144312	0.0635068	0.949363	0.999517	LRRC40		50.6392	-0.214942	0.144147	-1.49113	0.135926	0.348343	LRRC40		50.6392	-0.279807	0.159646	-1.75268	0.0796575	0.271341	LRRC40		50.6392	-0.151116	0.140223	-1.07768	0.281176	0.999966	LRRC40		50.6392	-0.13356	0.133941	-0.997156	0.318689	0.654843	LRRC40
294.292	0.0169544	0.0839393	0.201984	0.839929	0.999517	SRSF11		294.292	-0.192761	0.0846005	-2.27849	0.0226975	0.107017	SRSF11		294.292	-0.269203	0.108462	-2.482	0.0130647	0.081222	SRSF11		294.292	-0.0108722	0.0814046	-0.133558	0.893752	0.999966	SRSF11		294.292	-0.180302	0.0808074	-2.23126	0.0256641	0.170388	SRSF11
72.9893	0.0428972	0.179278	0.239277	0.810891	0.999517	ANKRD13C		72.9893	-0.170408	0.18082	-0.942423	0.345976	0.59465	ANKRD13C		72.9893	-0.341403	0.229526	-1.48743	0.136901	0.37734	ANKRD13C		72.9893	0.006081	0.173735	0.0350017	0.972078	0.999966	ANKRD13C		72.9893	-0.0700773	0.171968	-0.407501	0.68364	0.895702	ANKRD13C
148.074	-0.048115	0.126098	-0.381569	0.702781	0.999517	ZRANB2		148.074	-0.051993	0.125957	-0.412785	0.679764	0.843833	ZRANB2		148.074	-0.123858	0.162649	-0.761507	0.446354	0.712281	ZRANB2		148.074	-0.078803	0.122398	-0.643828	0.519687	0.999966	ZRANB2		148.074	-0.0677321	0.120699	-0.561165	0.574685	0.841215	ZRANB2
67.7952	-0.121338	0.295145	-0.411112	0.68099	0.999517	NEGR1		67.7952	-0.664952	0.300099	-2.21577	0.0267071	0.118427	NEGR1		67.7952	-0.936858	0.409298	-2.28894	0.022083	0.116569	NEGR1		67.7952	-0.167551	0.292879	-0.572083	0.567266	0.999966	NEGR1		67.7952	-0.478212	0.293333	-1.63027	0.103045	0.375544	NEGR1
25.7785	0.124655	0.268279	0.464648	0.642184	0.999517	FPGT		25.7785	-0.459475	0.276413	-1.66228	0.0964574	0.278485	FPGT		25.7785	-0.566948	0.339466	-1.67012	0.0948965	0.301751	FPGT		25.7785	-0.386857	0.261117	-1.48155	0.13846	0.999966	FPGT		25.7785	-0.242217	0.253424	-0.955778	0.339184	0.672959	FPGT
22.2404	-0.145725	0.236831	-0.615311	0.538349	0.999517	TYW3		22.2404	-0.207064	0.234728	-0.882144	0.377699	0.622739	TYW3		22.2404	0.0688957	0.292845	0.235264	0.814004	0.926486	TYW3		22.2404	0.0357806	0.236829	0.151082	0.879911	0.999966	TYW3		22.2404	-0.100046	0.232106	-0.431034	0.666444	0.886109	TYW3
25.7284	0.00501045	0.220979	0.0226739	0.98191	0.999517	ACADM		25.7284	0.151815	0.215275	0.705214	0.480677	0.710005	ACADM		25.7284	0.197409	0.256347	0.770085	0.441249	0.708017	ACADM		25.7284	0.442131	0.216635	2.0409	0.0412605	0.999966	ACADM		25.7284	0.403157	0.211185	1.90903	0.0562587	0.270022	ACADM
31.1298	-0.0623283	0.206183	-0.302296	0.762427	0.999517	RABGGTB		31.1298	0.191814	0.198668	0.965501	0.334294	0.583937	RABGGTB		31.1298	0.327616	0.226945	1.44359	0.148855	0.397091	RABGGTB		31.1298	0.179363	0.193642	0.926262	0.35431	0.999966	RABGGTB		31.1298	0.271058	0.186491	1.45346	0.146095	0.452333	RABGGTB
271.006	-0.117985	0.20985	-0.562236	0.573955	0.999517	ST6GALNAC3		271.006	-0.946757	0.213082	-4.44315	8.86528e-06	0.00022624	ST6GALNAC3		271.006	-1.76406	0.294273	-5.99462	2.03962e-09	2.40105e-07	ST6GALNAC3		271.006	-0.142975	0.208724	-0.684993	0.493349	0.999966	ST6GALNAC3		271.006	-0.693777	0.209468	-3.3121	0.000925996	0.015454	ST6GALNAC3
22.2953	-0.169422	0.239716	-0.70676	0.479716	0.999517	PIGK		22.2953	-0.216474	0.237002	-0.913387	0.361039	0.60878	PIGK		22.2953	-0.233708	0.287424	-0.813113	0.416153	0.688825	PIGK		22.2953	-0.322368	0.230338	-1.39955	0.16165	0.999966	PIGK		22.2953	-0.613678	0.228297	-2.68807	0.00718663	0.0726493	PIGK
113.496	-0.0542925	0.129065	-0.420661	0.674003	0.999517	AC118549.1		113.496	-0.298369	0.130186	-2.29187	0.021913	0.104397	AC118549.1		113.496	-0.398079	0.160947	-2.47335	0.0133852	0.0825119	AC118549.1		113.496	-0.0727597	0.12448	-0.584511	0.558877	0.999966	AC118549.1		113.496	-0.125884	0.12253	-1.02737	0.304247	0.641617	AC118549.1
198.035	0.0322752	0.113599	0.284114	0.776323	0.999517	USP33		198.035	0.00567505	0.113699	0.0499128	0.960192	0.984969	USP33		198.035	0.106291	0.147351	0.721348	0.470696	0.730096	USP33		198.035	0.0849014	0.110306	0.769687	0.441486	0.999966	USP33		198.035	0.258505	0.108393	2.38489	0.0170844	0.133219	USP33
65.6326	0.0936791	0.169473	0.552767	0.580423	0.999517	MIGA1		65.6326	-0.17498	0.171226	-1.02192	0.306817	0.555947	MIGA1		65.6326	0.0399264	0.212396	0.187981	0.850891	0.940837	MIGA1		65.6326	0.0072443	0.162795	0.0444995	0.964506	0.999966	MIGA1		65.6326	-0.177738	0.161535	-1.10031	0.271199	0.609294	MIGA1
21.0583	0.906356	0.392881	2.30695	0.0210576	0.999517	NEXN		21.0583	2.06689	0.381393	5.41931	5.98294e-08	3.32493e-06	NEXN		21.0583	2.4106	0.481075	5.01087	5.41837e-07	2.27281e-05	NEXN		21.0583	0.862299	0.398233	2.16531	0.0303636	0.999966	NEXN		21.0583	2.29199	0.378544	6.05474	1.40645e-09	1.86775e-07	NEXN
180.709	0.109525	0.139395	0.785714	0.432035	0.999517	FUBP1		180.709	0.247143	0.139143	1.77619	0.0757024	0.236933	FUBP1		180.709	0.152109	0.183626	0.828363	0.407465	0.680849	FUBP1		180.709	-0.0111783	0.136183	-0.0820834	0.93458	0.999966	FUBP1		180.709	0.147901	0.134464	1.09993	0.271365	0.60948	FUBP1
130.402	-0.0185872	0.330656	-0.0562132	0.955172	0.999517	AC103591.3		130.402	-0.372378	0.332594	-1.11962	0.262877	0.510189	AC103591.3		130.402	-0.421786	0.465948	-0.905221	0.365348	0.645239	AC103591.3		130.402	-0.0944602	0.332254	-0.284301	0.77618	0.999966	AC103591.3		130.402	0.0500847	0.3313	0.151176	0.879837	0.963859	AC103591.3
169.522	0.782253	0.543924	1.43817	0.150387	0.999517	IFI44L		169.522	1.89399	0.543109	3.4873	0.000487919	0.00625496	IFI44L		169.522	3.85685	0.767768	5.02345	5.07503e-07	2.17037e-05	IFI44L		169.522	1.36119	0.545406	2.49574	0.0125695	0.999966	IFI44L		169.522	2.60647	0.544073	4.79067	1.66229e-06	7.87823e-05	IFI44L
121.283	0.932694	0.427773	2.18035	0.0292315	0.999517	IFI44		121.283	1.48621	0.427388	3.47743	0.000506244	0.00641477	IFI44		121.283	2.69482	0.598405	4.50334	6.68939e-06	0.000181726	IFI44		121.283	1.09047	0.427044	2.55353	0.0106636	0.999966	IFI44		121.283	1.89319	0.425536	4.44895	8.62894e-06	0.000331472	IFI44
53.4965	-0.0479543	0.232753	-0.206031	0.836767	0.999517	PRKACB		53.4965	-0.605557	0.238526	-2.53875	0.0111249	0.065341	PRKACB		53.4965	-1.14739	0.312435	-3.67239	0.000240288	0.00373676	PRKACB		53.4965	-0.196325	0.229486	-0.855499	0.392275	0.999966	PRKACB		53.4965	-0.384588	0.228611	-1.68228	0.0925137	0.354884	PRKACB
45.6235	0.0547083	0.177579	0.308079	0.758022	0.999517	RPF1		45.6235	0.380227	0.172129	2.20897	0.0271769	0.120021	RPF1		45.6235	0.10174	0.207498	0.490318	0.623909	0.827745	RPF1		45.6235	-0.0255003	0.173728	-0.146783	0.883303	0.999966	RPF1		45.6235	0.0432222	0.167967	0.257326	0.796927	0.941041	RPF1
95.8146	0.136514	0.173163	0.788356	0.430488	0.999517	GNG5		95.8146	0.495649	0.171553	2.88919	0.00386233	0.0308873	GNG5		95.8146	0.334638	0.228872	1.46212	0.143709	0.388092	GNG5		95.8146	-0.00739921	0.17456	-0.0423878	0.96619	0.999966	GNG5		95.8146	0.331209	0.170472	1.94289	0.0520293	0.257434	GNG5
21.396	0.221857	0.310148	0.715328	0.474406	0.999517	SPATA1		21.396	0.0260121	0.312368	0.0832737	0.933634	0.973101	SPATA1		21.396	-0.174465	0.396937	-0.439528	0.660279	0.848651	SPATA1		21.396	0.0549361	0.299611	0.183358	0.854517	0.999966	SPATA1		21.396	0.225989	0.29305	0.771162	0.440611	0.760836	SPATA1
76.9701	-0.0912552	0.137365	-0.664328	0.506481	0.999517	CTBS		76.9701	-0.138277	0.136532	-1.01278	0.311164	0.560117	CTBS		76.9701	-0.0541555	0.168606	-0.321196	0.748062	0.897002	CTBS		76.9701	0.169169	0.137014	1.23468	0.21695	0.999966	CTBS		76.9701	0.0742402	0.134594	0.551584	0.581233	0.844451	CTBS
28.288	0.231284	0.219504	1.05367	0.292036	0.999517	AL359762.1		28.288	-0.17659	0.223368	-0.79058	0.429189	0.668197	AL359762.1		28.288	-0.423608	0.255024	-1.66105	0.0967028	0.305277	AL359762.1		28.288	0.08617	0.202677	0.42516	0.67072	0.999966	AL359762.1		28.288	-0.0498631	0.199246	-0.250259	0.802387	0.941645	AL359762.1
38.4181	-0.02477	0.175246	-0.141345	0.887598	0.999517	C1orf52		38.4181	0.106496	0.16938	0.628738	0.52952	0.745915	C1orf52		38.4181	0.13716	0.189638	0.723273	0.469512	0.729455	C1orf52		38.4181	0.0447491	0.159105	0.281254	0.778515	0.999966	C1orf52		38.4181	0.0102147	0.153572	0.0665143	0.946968	0.985841	C1orf52
37.9996	-0.0173657	0.186695	-0.0930162	0.925891	0.999517	BCL10		37.9996	0.0518733	0.183545	0.282619	0.777469	0.897483	BCL10		37.9996	0.271844	0.215874	1.25927	0.207933	0.477961	BCL10		37.9996	0.112134	0.18359	0.610781	0.541344	0.999966	BCL10		37.9996	0.168321	0.177827	0.946544	0.343871	0.677348	BCL10
10.3087	-0.107525	0.505168	-0.212849	0.831445	0.999517	AL078459.1		10.3087	0.203302	0.497322	0.408793	0.682692	0.845201	AL078459.1		10.3087	-1.23904	0.675338	-1.83469	0.0665511	0.242141	AL078459.1		10.3087	0.0109624	0.470085	0.02332	0.981395	0.999966	AL078459.1		10.3087	0.0697943	0.464248	0.150339	0.880498	0.964258	AL078459.1
26.1254	-0.0736745	0.203044	-0.362851	0.716716	0.999517	ZNHIT6		26.1254	-0.282629	0.202872	-1.39314	0.163578	0.388641	ZNHIT6		26.1254	0.152963	0.242113	0.631785	0.527527	0.767389	ZNHIT6		26.1254	-0.171564	0.196852	-0.87154	0.383459	0.999966	ZNHIT6		26.1254	-0.295537	0.191434	-1.54381	0.122634	0.413531	ZNHIT6
37.6343	-0.0400861	0.23652	-0.169483	0.865417	0.999517	ODF2L		37.6343	-0.0117337	0.235295	-0.0498681	0.960227	0.984969	ODF2L		37.6343	0.0685217	0.30047	0.228049	0.819608	0.928809	ODF2L		37.6343	-0.268887	0.227902	-1.17984	0.238065	0.999966	ODF2L		37.6343	-0.0947087	0.222029	-0.426559	0.6697	0.887577	ODF2L
186.177	0.151771	0.127987	1.18583	0.235691	0.999517	SH3GLB1		186.177	0.420757	0.127074	3.31111	0.000929259	0.0102349	SH3GLB1		186.177	0.394764	0.166214	2.37503	0.0175474	0.0996683	SH3GLB1		186.177	0.0507853	0.124959	0.406416	0.684437	0.999966	SH3GLB1		186.177	0.0882724	0.123596	0.7142	0.475103	0.782288	SH3GLB1
101.968	-0.0356867	0.123555	-0.288832	0.77271	0.999517	SELENOF		101.968	-0.0429882	0.122742	-0.350233	0.726164	0.866698	SELENOF		101.968	0.177093	0.157107	1.12721	0.259652	0.539508	SELENOF		101.968	-0.076227	0.122376	-0.62289	0.533357	0.999966	SELENOF		101.968	-0.0898205	0.119645	-0.750722	0.45282	0.769336	SELENOF
111.282	-0.274137	0.154041	-1.77964	0.0751354	0.999517	HS2ST1		111.282	-0.591609	0.156264	-3.78597	0.000153112	0.00244711	HS2ST1		111.282	-0.667868	0.202139	-3.304	0.000953174	0.0112937	HS2ST1		111.282	-0.157305	0.1496	-1.0515	0.293029	0.999966	HS2ST1		111.282	-0.455454	0.149627	-3.04393	0.00233507	0.0313581	HS2ST1
137.769	0.0454415	0.205021	0.221643	0.824592	0.999517	LMO4		137.769	0.344948	0.204683	1.68528	0.0919351	0.269913	LMO4		137.769	0.409489	0.282376	1.45016	0.147015	0.393911	LMO4		137.769	0.107751	0.204483	0.526946	0.598231	0.999966	LMO4		137.769	0.342528	0.202753	1.68939	0.0911452	0.352139	LMO4
466.86	-0.056609	0.113105	-0.500498	0.616725	0.999517	PKN2		466.86	-0.178528	0.113873	-1.56778	0.116934	0.316722	PKN2		466.86	-0.0637079	0.154583	-0.412128	0.680245	0.860304	PKN2		466.86	-0.0325347	0.111834	-0.290921	0.771112	0.999966	PKN2		466.86	-0.0492254	0.111411	-0.441834	0.658609	0.882339	PKN2
113.077	-0.0439644	0.189886	-0.23153	0.816903	0.999517	GTF2B		113.077	-0.0885288	0.190769	-0.464063	0.642603	0.820397	GTF2B		113.077	0.105653	0.256643	0.411671	0.680581	0.860304	GTF2B		113.077	0.112816	0.186097	0.60622	0.544369	0.999966	GTF2B		113.077	0.0245854	0.185365	0.132633	0.894484	0.968914	GTF2B
44.6889	0.222821	0.185437	1.2016	0.229519	0.999517	KYAT3		44.6889	0.0536607	0.185701	0.288963	0.77261	0.893948	KYAT3		44.6889	-0.311426	0.222152	-1.40186	0.160956	0.412585	KYAT3		44.6889	-0.0460399	0.172492	-0.266909	0.789539	0.999966	KYAT3		44.6889	-0.0883063	0.168909	-0.522804	0.60111	0.852903	KYAT3
13.0311	0.0823235	0.294641	0.279403	0.779936	0.999517	RBMXL1		13.0311	0.320421	0.28301	1.13219	0.257554	0.504875	RBMXL1		13.0311	-0.0504735	0.317861	-0.158791	0.873833	0.951251	RBMXL1		13.0311	0.490498	0.288246	1.70166	0.0888183	0.999966	RBMXL1		13.0311	0.522437	0.277643	1.88169	0.0598784	0.279671	RBMXL1
36.509	0.359476	0.315041	1.14105	0.253851	0.999517	GBP3		36.509	1.57792	0.306706	5.14474	2.67896e-07	1.17317e-05	GBP3		36.509	1.79235	0.421314	4.25419	2.09812e-05	0.000479545	GBP3		36.509	0.530587	0.31635	1.67722	0.0935	0.999966	GBP3		36.509	1.82945	0.304719	6.00375	1.92817e-09	2.3672e-07	GBP3
260.058	0.933073	0.52644	1.77242	0.0763251	0.999517	GBP1		260.058	3.78854	0.524267	7.22635	4.96163e-13	1.59765e-10	GBP1		260.058	4.09779	0.73927	5.54302	2.97297e-08	2.14132e-06	GBP1		260.058	0.820181	0.527021	1.55626	0.119647	0.999966	GBP1		260.058	3.88816	0.524081	7.41901	1.18002e-13	8.61257e-11	GBP1
313	0.698057	0.331156	2.10794	0.0350361	0.999517	GBP2		313	2.49072	0.329796	7.55231	4.27609e-14	1.67195e-11	GBP2		313	2.70219	0.465857	5.80047	6.61312e-09	6.35091e-07	GBP2		313	0.630198	0.33033	1.90778	0.0564191	0.999966	GBP2		313	2.425	0.328709	7.37735	1.61466e-13	1.10483e-10	GBP2
121.281	0.744909	0.410368	1.81522	0.0694895	0.999517	GBP4		121.281	2.78847	0.406981	6.85158	7.30368e-12	1.45383e-09	GBP4		121.281	3.41155	0.57215	5.96269	2.48125e-09	2.77191e-07	GBP4		121.281	0.520011	0.411617	1.26334	0.206468	0.999966	GBP4		121.281	2.77941	0.406304	6.84073	7.87914e-12	2.61396e-09	GBP4
272.477	1.10364	0.599264	1.84166	0.0655253	0.999517	GBP5		272.477	4.46334	0.59671	7.47992	7.43654e-14	2.6263e-11	GBP5		272.477	4.74118	0.842882	5.62496	1.85552e-08	1.48813e-06	GBP5		272.477	0.961967	0.599469	1.6047	0.10856	0.999966	GBP5		272.477	4.60695	0.596182	7.72743	1.09743e-14	1.09224e-11	GBP5
101.857	-0.185751	0.477238	-0.389221	0.697113	0.999517	LRRC8B		101.857	-0.523163	0.479935	-1.09007	0.275682	0.525173	LRRC8B		101.857	-0.6305	0.666962	-0.94533	0.34449	0.628894	LRRC8B		101.857	0.0681993	0.472843	0.144232	0.885317	0.999966	LRRC8B		101.857	-0.368314	0.47335	-0.7781	0.43651	0.757721	LRRC8B
192.563	0.0281247	0.209308	0.13437	0.89311	0.999517	LRRC8C		192.563	0.258831	0.2094	1.23606	0.216436	0.456033	LRRC8C		192.563	0.480684	0.289748	1.65897	0.0971214	0.305981	LRRC8C		192.563	-0.0827569	0.2079	-0.398061	0.690585	0.999966	LRRC8C		192.563	0.107216	0.206797	0.518459	0.604138	0.854094	LRRC8C
242.24	-0.0943438	0.186553	-0.505722	0.613051	0.999517	LRRC8D		242.24	-0.126358	0.187397	-0.674281	0.500133	0.72417	LRRC8D		242.24	0.0943293	0.257709	0.36603	0.714342	0.880205	LRRC8D		242.24	-0.105103	0.185421	-0.566832	0.570828	0.999966	LRRC8D		242.24	-0.087366	0.184815	-0.472721	0.636412	0.870399	LRRC8D
89.3017	0.141136	0.143131	0.986058	0.324105	0.999517	ZNF326		89.3017	-0.183174	0.145038	-1.26294	0.206611	0.444309	ZNF326		89.3017	-0.5019	0.177598	-2.82604	0.0047128	0.0390854	ZNF326		89.3017	-0.201119	0.136891	-1.46919	0.141781	0.999966	ZNF326		89.3017	-0.276029	0.13475	-2.04845	0.040516	0.22645	ZNF326
314.938	-0.0706303	0.103697	-0.681119	0.495796	0.999517	ZNF644		314.938	-0.208522	0.104446	-1.99645	0.0458845	0.169998	ZNF644		314.938	-0.105359	0.139029	-0.757822	0.448558	0.712809	ZNF644		314.938	0.0359136	0.101857	0.352587	0.724398	0.999966	ZNF644		314.938	-0.104253	0.101468	-1.02744	0.304214	0.641617	ZNF644
13.2481	0.294488	0.323534	0.910224	0.362704	0.999517	BTBD8		13.2481	-0.266187	0.333279	-0.798691	0.42447	0.663776	BTBD8		13.2481	-0.465298	0.381006	-1.22123	0.221998	0.495531	BTBD8		13.2481	0.0366132	0.2913	0.125689	0.899978	0.999966	BTBD8		13.2481	-0.672878	0.299729	-2.24496	0.0247709	0.166171	BTBD8
32.4405	0.247663	0.203924	1.21449	0.224563	0.999517	GLMN		32.4405	-0.0985	0.206477	-0.477052	0.633325	0.815278	GLMN		32.4405	-0.00261459	0.240054	-0.0108917	0.99131	0.998004	GLMN		32.4405	-0.0848698	0.194669	-0.435971	0.662858	0.999966	GLMN		32.4405	-0.158958	0.189691	-0.837987	0.402038	0.729572	GLMN
64.2779	0.0759594	0.166395	0.456501	0.64803	0.999517	RPAP2		64.2779	-0.256332	0.168731	-1.51917	0.128719	0.337375	RPAP2		64.2779	-0.141365	0.210313	-0.672164	0.501479	0.751651	RPAP2		64.2779	-0.00943363	0.161604	-0.058375	0.95345	0.999966	RPAP2		64.2779	-0.270502	0.160895	-1.68123	0.0927175	0.355293	RPAP2
601.525	-0.104999	0.102889	-1.0205	0.307489	0.999517	EVI5		601.525	-0.284349	0.10371	-2.74178	0.00611073	0.0433292	EVI5		601.525	-0.103202	0.141296	-0.730391	0.465151	0.726252	EVI5		601.525	0.0318321	0.10168	0.313061	0.754234	0.999966	EVI5		601.525	-0.170448	0.101641	-1.67696	0.0935502	0.357052	EVI5
21.1997	-0.22343	0.313443	-0.712823	0.475955	0.999517	DIPK1A		21.1997	-0.284012	0.312656	-0.908385	0.363675	0.610942	DIPK1A		21.1997	0.711189	0.397891	1.7874	0.0738735	0.258638	DIPK1A		21.1997	-0.25253	0.292188	-0.864273	0.387438	0.999966	DIPK1A		21.1997	-0.219875	0.286982	-0.766163	0.443579	0.762611	DIPK1A
73.8442	-0.0110599	0.130963	-0.0844507	0.932698	0.999517	MTF2		73.8442	-0.0519577	0.129464	-0.40133	0.688177	0.848155	MTF2		73.8442	-0.0468406	0.154282	-0.303603	0.76143	0.902472	MTF2		73.8442	-0.182166	0.12688	-1.43573	0.151079	0.999966	MTF2		73.8442	-0.189482	0.12274	-1.54376	0.122647	0.413531	MTF2
145.483	-0.0153509	0.157677	-0.0973566	0.922443	0.999517	TMED5		145.483	0.022985	0.157959	0.145513	0.884306	0.949909	TMED5		145.483	0.0588984	0.210106	0.280327	0.779226	0.910845	TMED5		145.483	-0.021401	0.156066	-0.137128	0.890929	0.999966	TMED5		145.483	-0.0684587	0.155019	-0.441614	0.658769	0.882442	TMED5
51.4929	-0.0967208	0.158169	-0.611502	0.540867	0.999517	CCDC18		51.4929	-0.199858	0.156781	-1.27476	0.202394	0.440165	CCDC18		51.4929	-0.259984	0.182671	-1.42323	0.154669	0.404325	CCDC18		51.4929	0.0823784	0.144416	0.570425	0.56839	0.999966	CCDC18		51.4929	-0.397137	0.14565	-2.72666	0.00639792	0.0668347	CCDC18
86.9663	-0.145544	0.19249	-0.756109	0.449584	0.999517	CCDC18-AS1		86.9663	-0.417526	0.194841	-2.14291	0.0321206	0.133913	CCDC18-AS1		86.9663	-0.588116	0.257489	-2.28404	0.022369	0.117682	CCDC18-AS1		86.9663	0.0288413	0.188637	0.152893	0.878483	0.999966	CCDC18-AS1		86.9663	-0.24239	0.188634	-1.28497	0.198802	0.523508	CCDC18-AS1
45.6857	-0.127393	0.230488	-0.552711	0.580461	0.999517	DR1		45.6857	0.274156	0.226603	1.20985	0.226337	0.469267	DR1		45.6857	0.265134	0.299611	0.88493	0.376195	0.65395	DR1		45.6857	-0.267359	0.231071	-1.15704	0.247254	0.999966	DR1		45.6857	0.0834247	0.22381	0.372748	0.709336	0.906268	DR1
46.5887	0.207125	0.189226	1.09459	0.273696	0.999517	DNTTIP2		46.5887	-0.00837633	0.190421	-0.0439886	0.964913	0.986725	DNTTIP2		46.5887	-0.0181102	0.232019	-0.0780547	0.937785	0.978273	DNTTIP2		46.5887	0.116405	0.183954	0.632795	0.526868	0.999966	DNTTIP2		46.5887	0.00160939	0.181399	0.00887213	0.992921	0.997843	DNTTIP2
68.8111	-0.23767	0.158462	-1.49985	0.133652	0.999517	ABCD3		68.8111	-0.418571	0.159142	-2.63017	0.00853427	0.0546073	ABCD3		68.8111	-0.422223	0.197233	-2.14073	0.032296	0.150843	ABCD3		68.8111	-0.258321	0.156192	-1.65387	0.0981534	0.999966	ABCD3		68.8111	-0.355227	0.153619	-2.31238	0.0207565	0.149103	ABCD3
12.1075	0.34834	0.31839	1.09407	0.273925	0.999517	ALG14		12.1075	-0.00868814	0.322272	-0.026959	0.978492	0.990892	ALG14		12.1075	0.378654	0.376482	1.00577	0.314527	0.597672	ALG14		12.1075	0.173129	0.303195	0.571015	0.56799	0.999966	ALG14		12.1075	0.213836	0.292293	0.731579	0.464426	0.775199	ALG14
12.7717	0.269608	0.296803	0.908373	0.363681	0.999517	RWDD3		12.7717	-0.178354	0.302871	-0.588879	0.555942	0.764534	RWDD3		12.7717	-0.284114	0.332804	-0.853697	0.393273	0.668045	RWDD3		12.7717	0.101072	0.27942	0.361719	0.717562	0.999966	RWDD3		12.7717	-0.266029	0.278665	-0.954654	0.339753	0.673599	RWDD3
176.944	0.0345076	0.118498	0.291208	0.770892	0.999517	PTBP2		176.944	-0.021199	0.11873	-0.178549	0.858292	0.93808	PTBP2		176.944	0.0183523	0.155069	0.11835	0.905791	0.965665	PTBP2		176.944	-0.0602043	0.114922	-0.523874	0.600366	0.999966	PTBP2		176.944	-0.15461	0.113923	-1.35715	0.174735	0.492532	PTBP2
4963	0.0752182	0.11756	0.639827	0.522285	0.999517	DPYD		4963	0.353953	0.117586	3.01015	0.00261118	0.0227787	DPYD		4963	0.00756952	0.165769	0.0456629	0.963579	0.988423	DPYD		4963	0.0352945	0.117433	0.300551	0.763757	0.999966	DPYD		4963	0.352968	0.117347	3.0079	0.0026306	0.0344908	DPYD
105.417	-0.00908549	0.233606	-0.0388924	0.968976	0.999517	DPYD-AS1		105.417	0.244111	0.233387	1.04595	0.295585	0.545344	DPYD-AS1		105.417	-0.416642	0.318379	-1.30864	0.190658	0.455343	DPYD-AS1		105.417	0.187147	0.232986	0.803254	0.421828	0.999966	DPYD-AS1		105.417	0.442957	0.230985	1.91769	0.0551505	0.267192	DPYD-AS1
18.7759	-0.117314	0.315767	-0.371522	0.710249	0.999517	FRRS1		18.7759	0.53213	0.300562	1.77045	0.0766525	0.238758	FRRS1		18.7759	1.3618	0.371723	3.66348	0.000248816	0.00383128	FRRS1		18.7759	-0.106281	0.29402	-0.361476	0.717743	0.999966	FRRS1		18.7759	0.372155	0.27947	1.33164	0.182977	0.504092	FRRS1
19.7651	0.164201	0.261476	0.627977	0.530019	0.999517	AGL		19.7651	-0.0811125	0.262465	-0.309041	0.75729	0.88531	AGL		19.7651	-0.541773	0.298561	-1.81461	0.0695839	0.249526	AGL		19.7651	-0.168419	0.241711	-0.696779	0.485941	0.999966	AGL		19.7651	-0.139713	0.233398	-0.598605	0.549436	0.828456	AGL
61.3502	-0.125038	0.164215	-0.761427	0.446402	0.999517	SLC35A3		61.3502	-0.0116792	0.161808	-0.0721791	0.942459	0.976539	SLC35A3		61.3502	-0.088911	0.20238	-0.439327	0.660424	0.848651	SLC35A3		61.3502	-0.150149	0.159938	-0.938792	0.347837	0.999966	SLC35A3		61.3502	-0.089469	0.155678	-0.574705	0.565491	0.837005	SLC35A3
90.6585	-0.0705042	0.130077	-0.542018	0.587806	0.999517	MFSD14A		90.6585	0.288787	0.125671	2.29795	0.0215646	0.103231	MFSD14A		90.6585	0.311849	0.154357	2.02031	0.0433512	0.18488	MFSD14A		90.6585	0.0424586	0.122488	0.346635	0.728866	0.999966	MFSD14A		90.6585	0.0979956	0.119081	0.82293	0.410548	0.735435	MFSD14A
21.1782	0.385414	0.257479	1.49687	0.134426	0.999517	TRMT13		21.1782	0.130546	0.259168	0.503713	0.614463	0.800945	TRMT13		21.1782	-0.0495917	0.307303	-0.161377	0.871796	0.949925	TRMT13		21.1782	0.110932	0.248507	0.446394	0.655312	0.999966	TRMT13		21.1782	0.0198239	0.243345	0.0814641	0.935073	0.981179	TRMT13
25.212	-0.0360174	0.224062	-0.160748	0.872292	0.999517	DBT		25.212	0.00969695	0.219604	0.0441565	0.96478	0.98668	DBT		25.212	0.126843	0.260662	0.48662	0.626528	0.829178	DBT		25.212	0.244984	0.213311	1.14848	0.25077	0.999966	DBT		25.212	0.0219999	0.210511	0.104507	0.916767	0.974916	DBT
43.1329	0.160248	0.16786	0.954651	0.339754	0.999517	RTCA		43.1329	-0.000583763	0.167197	-0.00349146	0.997214	0.999241	RTCA		43.1329	0.269925	0.190707	1.41539	0.156955	0.40719	RTCA		43.1329	-0.126138	0.156053	-0.808301	0.418917	0.999966	RTCA		43.1329	-0.149785	0.150924	-0.992448	0.320979	0.657329	RTCA
168.237	-0.0308855	0.14169	-0.217979	0.827445	0.999517	CDC14A		168.237	-0.32465	0.143508	-2.26223	0.023683	0.110184	CDC14A		168.237	-0.323565	0.188689	-1.7148	0.086381	0.284707	CDC14A		168.237	0.0102418	0.139128	0.0736142	0.941317	0.999966	CDC14A		168.237	-0.200509	0.138878	-1.44378	0.148801	0.45571	CDC14A
129.196	0.0958228	0.132754	0.72181	0.470412	0.999517	SLC30A7		129.196	0.281105	0.131539	2.13705	0.0325937	0.135247	SLC30A7		129.196	0.0594971	0.170585	0.348783	0.727253	0.886929	SLC30A7		129.196	0.0091306	0.128739	0.0709234	0.943459	0.999966	SLC30A7		129.196	0.196649	0.126008	1.56061	0.118615	0.406066	SLC30A7
10.6012	0.400317	0.322056	1.243	0.213866	0.999517	AC093157.1		10.6012	0.34834	0.317697	1.09645	0.272881	0.522262	AC093157.1		10.6012	-0.311663	0.355177	-0.877486	0.380222	0.657087	AC093157.1		10.6012	0.0742537	0.301171	0.24655	0.805256	0.999966	AC093157.1		10.6012	-0.102278	0.294275	-0.347559	0.728172	0.912444	AC093157.1
96.2874	0.0139431	0.146248	0.0953382	0.924046	0.999517	RNPC3		96.2874	-0.135586	0.146848	-0.923313	0.355844	0.604912	RNPC3		96.2874	-0.341001	0.185655	-1.83674	0.0662481	0.241359	RNPC3		96.2874	0.0317789	0.140062	0.226892	0.820508	0.999966	RNPC3		96.2874	-0.208102	0.139503	-1.49174	0.135767	0.434755	RNPC3
13.5256	0.139403	0.323766	0.430566	0.666784	0.999517	AMY2B		13.5256	-0.253895	0.32925	-0.771131	0.440629	0.678101	AMY2B		13.5256	-0.275429	0.393263	-0.700368	0.483698	0.74084	AMY2B		13.5256	0.272829	0.29999	0.909459	0.363108	0.999966	AMY2B		13.5256	-0.171291	0.301834	-0.567499	0.570375	0.838989	AMY2B
421.187	-0.0631896	0.141739	-0.445818	0.655729	0.999517	VAV3		421.187	-0.0226316	0.142208	-0.159144	0.873555	0.945589	VAV3		421.187	0.0816727	0.196032	0.416629	0.67695	0.858976	VAV3		421.187	0.00306931	0.1404	0.0218611	0.982559	0.999966	VAV3		421.187	0.0370422	0.139968	0.264647	0.791282	0.940279	VAV3
76.4517	-0.134397	0.164155	-0.818719	0.412947	0.999517	SLC25A24		76.4517	0.153019	0.16123	0.949068	0.342586	0.591209	SLC25A24		76.4517	0.493149	0.205825	2.39596	0.0165769	0.0959215	SLC25A24		76.4517	-0.176913	0.158217	-1.11817	0.263495	0.999966	SLC25A24		76.4517	-0.20644	0.155753	-1.32543	0.185027	0.50661	SLC25A24
148.646	-0.202271	0.268519	-0.753283	0.45128	0.999517	FAM102B		148.646	-0.588762	0.271036	-2.17226	0.029836	0.127695	FAM102B		148.646	-0.495976	0.37263	-1.33101	0.183184	0.445271	FAM102B		148.646	0.0352057	0.266895	0.131909	0.895057	0.999966	FAM102B		148.646	-0.533811	0.267992	-1.99189	0.0463827	0.244343	FAM102B
112.801	-0.0850335	0.119543	-0.711321	0.476885	0.999517	PRPF38B		112.801	-0.124881	0.118925	-1.05008	0.293681	0.542379	PRPF38B		112.801	-0.274392	0.15076	-1.82006	0.0687501	0.247672	PRPF38B		112.801	0.0976509	0.116083	0.841213	0.400229	0.999966	PRPF38B		112.801	-0.149178	0.115363	-1.29311	0.195972	0.519617	PRPF38B
120.987	-0.0143227	0.138339	-0.103533	0.91754	0.999517	STXBP3		120.987	-0.123046	0.138871	-0.886042	0.375595	0.621244	STXBP3		120.987	-0.122834	0.178839	-0.686843	0.492182	0.746316	STXBP3		120.987	-0.114754	0.135063	-0.849636	0.395527	0.999966	STXBP3		120.987	-0.252817	0.133988	-1.88686	0.0591796	0.277948	STXBP3
32.5507	0.033338	0.196147	0.169965	0.865038	0.999517	AKNAD1		32.5507	-0.0119673	0.193899	-0.0617191	0.950787	0.979783	AKNAD1		32.5507	0.0822686	0.231728	0.355022	0.722573	0.883691	AKNAD1		32.5507	-0.215761	0.189443	-1.13892	0.254735	0.999966	AKNAD1		32.5507	-0.0420293	0.180474	-0.232883	0.815852	0.943486	AKNAD1
16.0433	-0.218957	0.287339	-0.762016	0.446051	0.999517	GPSM2		16.0433	-0.19074	0.282416	-0.675387	0.49943	0.723344	GPSM2		16.0433	-0.00969495	0.346217	-0.0280025	0.97766	0.994234	GPSM2		16.0433	-0.0456946	0.278453	-0.164101	0.869651	0.999966	GPSM2		16.0433	-0.453252	0.279052	-1.62426	0.10432	0.378178	GPSM2
12.4242	0.562594	0.303804	1.85183	0.0640501	0.999517	CLCC1		12.4242	0.350867	0.303015	1.15792	0.246896	0.492091	CLCC1		12.4242	-0.405776	0.310622	-1.30633	0.19144	0.455875	CLCC1		12.4242	0.277548	0.277244	1.0011	0.31678	0.999966	CLCC1		12.4242	0.394733	0.263805	1.4963	0.134575	0.433152	CLCC1
46.5098	0.0370073	0.216586	0.170867	0.864329	0.999517	WDR47		46.5098	-0.409514	0.221135	-1.85187	0.0640442	0.212343	WDR47		46.5098	-0.598057	0.275291	-2.17245	0.0298215	0.143015	WDR47		46.5098	-0.0322528	0.208258	-0.154869	0.876924	0.999966	WDR47		46.5098	-0.46194	0.209538	-2.20456	0.0274848	0.177734	WDR47
54.5228	-0.246124	0.21515	-1.14397	0.252638	0.999517	TAF13		54.5228	-0.215332	0.214752	-1.0027	0.316005	0.564468	TAF13		54.5228	-0.24094	0.279073	-0.863357	0.387941	0.664349	TAF13		54.5228	0.107213	0.209881	0.510829	0.609471	0.999966	TAF13		54.5228	-0.0123482	0.208487	-0.0592276	0.952771	0.987778	TAF13
37.6824	-0.131762	0.206346	-0.638549	0.523116	0.999517	TMEM167B		37.6824	0.188547	0.201166	0.937273	0.348618	0.597097	TMEM167B		37.6824	0.0845123	0.259001	0.326301	0.744197	0.896373	TMEM167B		37.6824	0.00294425	0.204116	0.0144244	0.988491	0.999966	TMEM167B		37.6824	-0.0904028	0.20064	-0.450572	0.652298	0.879478	TMEM167B
54.8394	0.220929	0.186316	1.18578	0.235711	0.999517	SARS		54.8394	0.389498	0.184216	2.11436	0.0344848	0.140506	SARS		54.8394	0.266527	0.232951	1.14413	0.252569	0.532104	SARS		54.8394	-0.188143	0.183018	-1.028	0.30395	0.999966	SARS		54.8394	0.0952066	0.176673	0.538885	0.589966	0.848968	SARS
130.602	0.249232	0.186116	1.33912	0.18053	0.999517	SORT1		130.602	0.724041	0.18483	3.91733	8.95341e-05	0.00156835	SORT1		130.602	0.884315	0.252492	3.50236	0.000461163	0.00630985	SORT1		130.602	0.204359	0.185072	1.10421	0.269502	0.999966	SORT1		130.602	0.80952	0.181708	4.45505	8.38718e-06	0.00032332	SORT1
60.0574	0.241199	0.155561	1.55051	0.121019	0.999517	PSMA5		60.0574	0.624367	0.151021	4.1343	3.56032e-05	0.000739001	PSMA5		60.0574	0.846699	0.18897	4.4806	7.44327e-06	0.000197789	PSMA5		60.0574	0.279318	0.154381	1.80928	0.070408	0.999966	PSMA5		60.0574	0.75889	0.146649	5.17489	2.28049e-07	1.46005e-05	PSMA5
189.986	-0.139039	0.16228	-0.856783	0.391565	0.999517	GNAI3		189.986	0.0326465	0.162229	0.201237	0.840513	0.929488	GNAI3		189.986	0.141702	0.218387	0.648855	0.516432	0.760853	GNAI3		189.986	-0.099874	0.15928	-0.627033	0.530638	0.999966	GNAI3		189.986	-0.249789	0.158968	-1.57132	0.116108	0.401248	GNAI3
40.2785	-0.124538	0.298287	-0.41751	0.676306	0.999517	AMPD2		40.2785	-0.573471	0.303694	-1.88832	0.0589827	0.200282	AMPD2		40.2785	-0.460674	0.401714	-1.14677	0.251476	0.530576	AMPD2		40.2785	0.0024841	0.294934	0.00842259	0.99328	0.999966	AMPD2		40.2785	-0.673368	0.298945	-2.25248	0.0242922	0.164066	AMPD2
68.9198	-0.148204	0.137291	-1.07948	0.280372	0.999517	AHCYL1		68.9198	-0.0313318	0.134107	-0.233633	0.81527	0.915913	AHCYL1		68.9198	-0.164037	0.161666	-1.01466	0.310266	0.593741	AHCYL1		68.9198	-0.0573561	0.135522	-0.423224	0.672132	0.999966	AHCYL1		68.9198	0.117262	0.129539	0.905223	0.365347	0.69659	AHCYL1
22.6807	-0.205971	0.22598	-0.911456	0.362055	0.999517	STRIP1		22.6807	-0.0130749	0.216625	-0.0603572	0.951871	0.98024	STRIP1		22.6807	-0.124585	0.2384	-0.52259	0.60126	0.814112	STRIP1		22.6807	-0.45116	0.205314	-2.19741	0.0279909	0.999966	STRIP1		22.6807	-0.354861	0.194251	-1.82682	0.0677272	0.298938	STRIP1
22.1553	-0.0294472	0.217883	-0.135151	0.892492	0.999517	RBM15		22.1553	-0.0697193	0.213933	-0.325894	0.744505	0.879053	RBM15		22.1553	-0.231146	0.242286	-0.954022	0.340072	0.623654	RBM15		22.1553	0.150333	0.213259	0.704931	0.480853	0.999966	RBM15		22.1553	-0.0249475	0.208216	-0.119816	0.904629	0.971639	RBM15
36.2328	-0.268174	0.228317	-1.17457	0.240167	0.999517	LAMTOR5-AS1		36.2328	-0.666954	0.23269	-2.86627	0.00415337	0.0325528	LAMTOR5-AS1		36.2328	-0.668334	0.291642	-2.29162	0.0219273	0.115859	LAMTOR5-AS1		36.2328	-0.0305726	0.222798	-0.137221	0.890856	0.999966	LAMTOR5-AS1		36.2328	-0.331584	0.222453	-1.49058	0.136072	0.434984	LAMTOR5-AS1
34.7199	0.128036	0.228246	0.560955	0.574828	0.999517	LAMTOR5		34.7199	0.530681	0.223365	2.37584	0.0175089	0.0897411	LAMTOR5		34.7199	0.0598429	0.296472	0.20185	0.840034	0.937173	LAMTOR5		34.7199	0.0162669	0.227266	0.0715764	0.942939	0.999966	LAMTOR5		34.7199	0.0580787	0.222328	0.26123	0.793915	0.940745	LAMTOR5
307.853	-0.0235874	0.123094	-0.191621	0.848039	0.999517	CD53		307.853	0.455155	0.122183	3.72521	0.000195154	0.00299656	CD53		307.853	0.42938	0.165836	2.58919	0.00962025	0.0662823	CD53		307.853	0.159744	0.121769	1.31185	0.189569	0.999966	CD53		307.853	0.439151	0.120419	3.64685	0.000265476	0.00553607	CD53
11.8441	0.576516	0.307967	1.87201	0.0612059	0.999517	LRIF1		11.8441	0.213876	0.31162	0.686335	0.492502	0.717964	LRIF1		11.8441	-0.269996	0.344218	-0.784377	0.432819	0.701719	LRIF1		11.8441	-0.0629969	0.295058	-0.213507	0.830932	0.999966	LRIF1		11.8441	0.400766	0.273531	1.46516	0.142878	0.447492	LRIF1
74.6111	-0.228845	0.155024	-1.47619	0.139893	0.999517	DRAM2		74.6111	-0.348939	0.155162	-2.24886	0.0245214	0.11242	DRAM2		74.6111	-0.322121	0.198548	-1.62238	0.104721	0.321553	DRAM2		74.6111	-0.0152944	0.151365	-0.101044	0.919516	0.999966	DRAM2		74.6111	-0.0338923	0.14867	-0.227971	0.819669	0.945185	DRAM2
127.243	-0.17323	0.139499	-1.2418	0.214311	0.999517	CEPT1		127.243	-0.115822	0.139036	-0.833036	0.404824	0.646506	CEPT1		127.243	0.268786	0.182044	1.47649	0.139812	0.382284	CEPT1		127.243	0.0877931	0.136245	0.644378	0.51933	0.999966	CEPT1		127.243	0.125568	0.134448	0.933951	0.350329	0.682943	CEPT1
15.0848	0.165421	0.277801	0.595464	0.551533	0.999517	DENND2D		15.0848	0.377798	0.268477	1.40719	0.159371	0.382843	DENND2D		15.0848	0.486438	0.324937	1.49702	0.134387	0.372874	DENND2D		15.0848	-0.483986	0.26185	-1.84833	0.0645539	0.999966	DENND2D		15.0848	-0.263322	0.245071	-1.07447	0.282611	0.620916	DENND2D
56.5436	-0.22051	0.195439	-1.12828	0.259202	0.999517	ATP5PB		56.5436	0.24857	0.191064	1.30098	0.193266	0.428598	ATP5PB		56.5436	0.188996	0.251089	0.752703	0.451628	0.714306	ATP5PB		56.5436	0.0475437	0.195683	0.242963	0.808034	0.999966	ATP5PB		56.5436	0.102898	0.192079	0.535709	0.592159	0.849522	ATP5PB
134.53	-0.00327279	0.184401	-0.0177482	0.98584	0.999517	C1orf162		134.53	0.732371	0.18239	4.01542	5.93392e-05	0.00112008	C1orf162		134.53	0.740219	0.250963	2.94952	0.00318272	0.0292319	C1orf162		134.53	0.104565	0.187369	0.558071	0.576796	0.999966	C1orf162		134.53	0.661366	0.183816	3.59797	0.000320712	0.00650215	C1orf162
485.796	-0.101365	0.0879739	-1.15222	0.249232	0.999517	RAP1A		485.796	-0.0778855	0.0881945	-0.883111	0.377176	0.622207	RAP1A		485.796	0.0250176	0.119289	0.209723	0.833884	0.93529	RAP1A		485.796	-0.00230637	0.0869934	-0.026512	0.978849	0.999966	RAP1A		485.796	-0.00650218	0.0863822	-0.0752722	0.939998	0.983309	RAP1A
28.6398	-0.13659	0.22579	-0.604941	0.545218	0.999517	INKA2		28.6398	-0.332738	0.226183	-1.4711	0.141265	0.356598	INKA2		28.6398	-0.545561	0.266471	-2.04736	0.0406231	0.177004	INKA2		28.6398	-0.0414565	0.216429	-0.191548	0.848097	0.999966	INKA2		28.6398	-0.0316911	0.210527	-0.150532	0.880345	0.964258	INKA2
10.4102	0.03167	0.362015	0.0874827	0.930288	0.999517	DDX20		10.4102	-0.303924	0.36572	-0.83103	0.405957	0.6468	DDX20		10.4102	-0.320739	0.398223	-0.805425	0.420575	0.692294	DDX20		10.4102	-0.143921	0.310819	-0.463038	0.643337	0.999966	DDX20		10.4102	-0.658335	0.314543	-2.09299	0.03635	0.211306	DDX20
17.4349	-0.0920882	0.284661	-0.323501	0.746316	0.999517	CTTNBP2NL		17.4349	-0.713328	0.29527	-2.41585	0.0156983	0.0835921	CTTNBP2NL		17.4349	-1.09228	0.352367	-3.09985	0.00193619	0.0197922	CTTNBP2NL		17.4349	0.0536108	0.282536	0.189749	0.849506	0.999966	CTTNBP2NL		17.4349	-0.216052	0.280478	-0.7703	0.441122	0.760836	CTTNBP2NL
15.8662	-0.0120659	0.304168	-0.0396685	0.968357	0.999517	WNT2B		15.8662	-0.518793	0.312475	-1.66027	0.0968599	0.279064	WNT2B		15.8662	-1.51304	0.367619	-4.11579	3.85861e-05	0.000818683	WNT2B		15.8662	-0.0547675	0.279932	-0.195646	0.844887	0.999966	WNT2B		15.8662	-0.44788	0.28052	-1.59661	0.110353	0.389518	WNT2B
37.1135	-0.0861879	0.202808	-0.424973	0.670856	0.999517	ST7L		37.1135	-0.270418	0.203337	-1.3299	0.18355	0.415531	ST7L		37.1135	0.0270111	0.247581	0.1091	0.913123	0.968477	ST7L		37.1135	-0.0346116	0.198176	-0.174651	0.861354	0.999966	ST7L		37.1135	-0.10564	0.194189	-0.544006	0.586438	0.847231	ST7L
324.913	-0.0612143	0.0873316	-0.700941	0.48334	0.999517	CAPZA1		324.913	0.132581	0.0866442	1.53018	0.125972	0.332483	CAPZA1		324.913	0.316782	0.113699	2.78615	0.00533381	0.0426549	CAPZA1		324.913	0.0166411	0.0861982	0.193057	0.846915	0.999966	CAPZA1		324.913	0.142241	0.0846978	1.6794	0.0930741	0.356036	CAPZA1
18.131	0.0602919	0.283664	0.212547	0.83168	0.999517	MOV10		18.131	0.852133	0.2667	3.1951	0.00139784	0.0141568	MOV10		18.131	1.76732	0.329223	5.36817	7.95418e-08	4.9199e-06	MOV10		18.131	0.299767	0.274018	1.09397	0.273968	0.999966	MOV10		18.131	1.16418	0.254071	4.58212	4.6029e-06	0.000192338	MOV10
21.1274	-0.296925	0.325211	-0.913022	0.361231	0.999517	RHOC		21.1274	0.139828	0.319014	0.438312	0.66116	0.833339	RHOC		21.1274	0.657372	0.437751	1.5017	0.133174	0.370625	RHOC		21.1274	0.0923712	0.326824	0.282633	0.777458	0.999966	RHOC		21.1274	0.0122706	0.323306	0.0379536	0.969725	0.990933	RHOC
16.875	-0.41247	0.38085	-1.08303	0.278797	0.999517	SLC16A1		16.875	-0.901425	0.389921	-2.31181	0.0207881	0.100837	SLC16A1		16.875	-1.07224	0.510247	-2.10142	0.0356041	0.161673	SLC16A1		16.875	-0.131348	0.377974	-0.347506	0.728211	0.999966	SLC16A1		16.875	-0.677043	0.382511	-1.77	0.0767275	0.320005	SLC16A1
28.511	-0.107823	0.247687	-0.435321	0.663329	0.999517	SLC16A1-AS1		28.511	-0.625898	0.254349	-2.46079	0.0138632	0.0765766	SLC16A1-AS1		28.511	-1.25466	0.322204	-3.89399	9.86091e-05	0.00174688	SLC16A1-AS1		28.511	-0.252579	0.243792	-1.03604	0.300183	0.999966	SLC16A1-AS1		28.511	-0.424318	0.241168	-1.75943	0.0785042	0.325093	SLC16A1-AS1
45.0865	0.201062	0.181061	1.11047	0.266798	0.999517	LRIG2		45.0865	-0.422308	0.187291	-2.25482	0.0241446	0.111534	LRIG2		45.0865	-0.327115	0.223912	-1.46091	0.14404	0.388681	LRIG2		45.0865	-0.230987	0.177247	-1.30319	0.19251	0.999966	LRIG2		45.0865	-0.154507	0.171702	-0.899856	0.368197	0.699601	LRIG2
16.0625	-0.15235	0.483017	-0.315414	0.752448	0.999517	MAGI3		16.0625	-0.0866677	0.482282	-0.179704	0.857385	0.937789	MAGI3		16.0625	-0.254568	0.629238	-0.404565	0.685797	0.862901	MAGI3		16.0625	0.0701163	0.452142	0.155076	0.876761	0.999966	MAGI3		16.0625	-0.0195144	0.450256	-0.0433406	0.96543	0.989844	MAGI3
38.1554	-0.17695	0.174314	-1.01512	0.310046	0.999517	PHTF1		38.1554	-0.385788	0.174313	-2.21319	0.0268849	0.119164	PHTF1		38.1554	-0.376507	0.208184	-1.80853	0.0705241	0.25158	PHTF1		38.1554	-0.19365	0.166964	-1.15983	0.246118	0.999966	PHTF1		38.1554	-0.197651	0.161224	-1.22594	0.220221	0.550704	PHTF1
39.8717	-0.00186317	0.184435	-0.010102	0.99194	0.999517	RSBN1		39.8717	0.0709343	0.181036	0.391823	0.695189	0.850668	RSBN1		39.8717	0.0188718	0.214393	0.0880244	0.929857	0.975914	RSBN1		39.8717	0.0810572	0.17785	0.455762	0.648561	0.999966	RSBN1		39.8717	-0.080393	0.174801	-0.459913	0.645579	0.875618	RSBN1
66.8373	-0.177499	0.207535	-0.855271	0.392401	0.999517	PTPN22		66.8373	-0.250789	0.208321	-1.20386	0.228645	0.471502	PTPN22		66.8373	-0.573575	0.274834	-2.08699	0.0368892	0.165722	PTPN22		66.8373	-0.0909541	0.202972	-0.448111	0.654073	0.999966	PTPN22		66.8373	-0.316322	0.202507	-1.56203	0.118281	0.405464	PTPN22
12.6054	-0.0376589	0.267888	-0.140577	0.888204	0.999517	AP4B1		12.6054	-0.329103	0.268747	-1.22458	0.220733	0.461885	AP4B1		12.6054	-0.290599	0.290986	-0.998668	0.317956	0.600065	AP4B1		12.6054	-0.0941204	0.266401	-0.353303	0.723861	0.999966	AP4B1		12.6054	-0.0188715	0.250853	-0.0752295	0.940032	0.983309	AP4B1
203.209	-0.180347	0.159037	-1.13399	0.256798	0.999517	HIPK1		203.209	-0.349717	0.16035	-2.18096	0.0291863	0.125899	HIPK1		203.209	-0.457866	0.217629	-2.10388	0.035389	0.160963	HIPK1		203.209	-0.0536214	0.157338	-0.340804	0.733251	0.999966	HIPK1		203.209	-0.266926	0.157255	-1.69741	0.08962	0.348218	HIPK1
206.364	-0.0298555	0.116174	-0.256989	0.797188	0.999517	TRIM33		206.364	0.0714974	0.115806	0.617388	0.536979	0.75104	TRIM33		206.364	0.185755	0.151692	1.22456	0.220742	0.494006	TRIM33		206.364	0.0894758	0.113601	0.787629	0.430914	0.999966	TRIM33		206.364	0.20942	0.111973	1.87026	0.0614473	0.28421	TRIM33
49.0345	-0.160608	0.252487	-0.636103	0.524709	0.999517	BCAS2		49.0345	-0.52814	0.256529	-2.05879	0.0395145	0.15397	BCAS2		49.0345	-0.463296	0.336687	-1.37605	0.168807	0.425243	BCAS2		49.0345	0.00941792	0.250197	0.0376419	0.969973	0.999966	BCAS2		49.0345	-0.126837	0.249061	-0.509258	0.610571	0.857101	BCAS2
30.7914	-0.176634	0.19637	-0.899496	0.368388	0.999517	NRAS		30.7914	0.381087	0.183444	2.0774	0.0377644	0.14969	NRAS		30.7914	0.425506	0.208024	2.04547	0.0408089	0.177581	NRAS		30.7914	0.0190073	0.188693	0.100731	0.919764	0.999966	NRAS		30.7914	0.246139	0.177772	1.38457	0.166183	0.479161	NRAS
296.028	-0.0625074	0.0956122	-0.653759	0.513267	0.999517	CSDE1		296.028	-0.0253879	0.0955638	-0.265664	0.790498	0.903448	CSDE1		296.028	-0.113063	0.125899	-0.898041	0.369164	0.647563	CSDE1		296.028	-0.000196758	0.0945187	-0.00208168	0.998339	0.999966	CSDE1		296.028	0.0172546	0.0933984	0.184742	0.853432	0.954769	CSDE1
16.3591	-0.154145	0.250637	-0.615013	0.538546	0.999517	SIKE1		16.3591	-0.0809114	0.24411	-0.331455	0.740301	0.876176	SIKE1		16.3591	0.45808	0.29193	1.56914	0.116615	0.340726	SIKE1		16.3591	-0.174754	0.263618	-0.662905	0.507391	0.999966	SIKE1		16.3591	0.111641	0.245402	0.45493	0.649159	0.877082	SIKE1
256.335	-0.0911968	0.142089	-0.641829	0.520985	0.999517	SLC22A15		256.335	-0.1	0.142663	-0.700955	0.483331	0.710784	SLC22A15		256.335	-0.230214	0.19099	-1.20537	0.228059	0.503181	SLC22A15		256.335	-0.0317145	0.138934	-0.228271	0.819436	0.999966	SLC22A15		256.335	-0.101588	0.13845	-0.733754	0.463099	0.773816	SLC22A15
145.445	-0.106981	0.228534	-0.468119	0.639699	0.999517	ATP1A1		145.445	0.213571	0.228278	0.935575	0.349492	0.59785	ATP1A1		145.445	0.268393	0.315514	0.850653	0.394962	0.669447	ATP1A1		145.445	-0.0145677	0.227045	-0.0641624	0.948841	0.999966	ATP1A1		145.445	0.0345232	0.226176	0.152639	0.878683	0.963684	ATP1A1
166.907	-0.157675	0.141366	-1.11537	0.264691	0.999517	CD58		166.907	-0.116249	0.141467	-0.821745	0.411222	0.650963	CD58		166.907	-0.101946	0.187307	-0.544271	0.586255	0.8041	CD58		166.907	-0.0791923	0.137951	-0.57406	0.565927	0.999966	CD58		166.907	-0.350281	0.137962	-2.53897	0.0111178	0.100869	CD58
19.1777	-0.235555	0.297018	-0.793067	0.427739	0.999517	CD2		19.1777	-0.510479	0.300253	-1.70016	0.0891008	0.26454	CD2		19.1777	-0.784536	0.39134	-2.00474	0.0449909	0.18872	CD2		19.1777	-0.235051	0.296859	-0.791792	0.428482	0.999966	CD2		19.1777	-0.159534	0.289272	-0.551501	0.58129	0.844451	CD2
17.7637	-0.0151766	0.389093	-0.039005	0.968886	0.999517	CD101		17.7637	-1.19801	0.41069	-2.91706	0.00353343	0.0288686	CD101		17.7637	-1.03917	0.53856	-1.92953	0.0536656	0.210638	CD101		17.7637	-0.35155	0.395111	-0.88975	0.3736	0.999966	CD101		17.7637	-0.780696	0.397564	-1.9637	0.0495651	0.252507	CD101
23.3923	0.258706	0.243269	1.06346	0.287573	0.999517	TTF2		23.3923	-0.0618222	0.245977	-0.251333	0.801557	0.909925	TTF2		23.3923	0.119998	0.290807	0.412637	0.679873	0.860292	TTF2		23.3923	-0.236909	0.235411	-1.00636	0.314242	0.999966	TTF2		23.3923	0.0444522	0.22373	0.198687	0.842508	0.952873	TTF2
141.692	0.146564	0.12171	1.2042	0.228512	0.999517	MAN1A2		141.692	0.181595	0.121135	1.49911	0.133844	0.3455	MAN1A2		141.692	-0.00545215	0.1527	-0.0357051	0.971518	0.99181	MAN1A2		141.692	-0.139176	0.117217	-1.18733	0.235097	0.999966	MAN1A2		141.692	-0.13159	0.115171	-1.14256	0.253221	0.592042	MAN1A2
107.283	0.0113266	0.135142	0.0838126	0.933205	0.999517	GDAP2		107.283	-0.0618028	0.135105	-0.457444	0.647352	0.82367	GDAP2		107.283	-0.0260744	0.170917	-0.152556	0.878749	0.953378	GDAP2		107.283	0.0749155	0.130564	0.573783	0.566115	0.999966	GDAP2		107.283	0.0198551	0.128776	0.154183	0.877466	0.963532	GDAP2
13.5332	0.21713	0.273432	0.794091	0.427143	0.999517	WDR3		13.5332	-0.519454	0.287325	-1.8079	0.0706221	0.226803	WDR3		13.5332	-0.203095	0.315862	-0.642988	0.520232	0.763662	WDR3		13.5332	-0.423737	0.27745	-1.52726	0.126697	0.999966	WDR3		13.5332	-0.548143	0.267683	-2.04773	0.0405863	0.22645	WDR3
36.6088	-0.0807348	0.204956	-0.393914	0.693645	0.999517	WARS2		36.6088	-0.0931194	0.203227	-0.458204	0.646806	0.823303	WARS2		36.6088	-0.235227	0.251322	-0.935959	0.349294	0.63323	WARS2		36.6088	0.124998	0.19605	0.637582	0.523746	0.999966	WARS2		36.6088	-0.0532482	0.193922	-0.274586	0.783634	0.938933	WARS2
29.0648	-0.323884	0.241209	-1.34275	0.179352	0.999517	WARS2-AS1		29.0648	-0.349783	0.238583	-1.46609	0.142625	0.358132	WARS2-AS1		29.0648	-0.647095	0.292042	-2.21576	0.0267077	0.132987	WARS2-AS1		29.0648	0.0115835	0.224891	0.0515072	0.958921	0.999966	WARS2-AS1		29.0648	-0.516066	0.227765	-2.26579	0.0234644	0.160102	WARS2-AS1
12.9432	-0.063511	0.319669	-0.198677	0.842515	0.999517	ZNF697		12.9432	-0.784083	0.335797	-2.33499	0.019544	0.0967741	ZNF697		12.9432	-1.4603	0.38671	-3.7762	0.000159238	0.00262157	ZNF697		12.9432	-0.308158	0.304256	-1.01283	0.311144	0.999966	ZNF697		12.9432	-0.28452	0.293217	-0.970342	0.331876	0.666186	ZNF697
602.843	0.0864067	0.11775	0.733818	0.46306	0.999517	NOTCH2		602.843	0.1741	0.118049	1.47481	0.140263	0.355526	NOTCH2		602.843	0.326011	0.162359	2.00797	0.0446468	0.187801	NOTCH2		602.843	0.0709009	0.116858	0.606725	0.544034	0.999966	NOTCH2		602.843	0.165143	0.116411	1.41863	0.156007	0.464122	NOTCH2
45.4979	-0.11275	0.154378	-0.730347	0.465178	0.999517	SEC22B		45.4979	0.0805816	0.148439	0.542859	0.587227	0.782617	SEC22B		45.4979	-0.183396	0.169189	-1.08397	0.278377	0.559001	SEC22B		45.4979	0.129409	0.149391	0.866245	0.386356	0.999966	SEC22B		45.4979	0.170959	0.143134	1.1944	0.232322	0.567863	SEC22B
70.2623	0.0443924	0.318107	0.139552	0.889014	0.999517	NBPF26		70.2623	0.033769	0.319476	0.105701	0.915819	0.965097	NBPF26		70.2623	0.40592	0.438638	0.92541	0.354753	0.637748	NBPF26		70.2623	0.109023	0.311864	0.349586	0.726649	0.999966	NBPF26		70.2623	0.0705806	0.311141	0.226844	0.820545	0.945453	NBPF26
124.866	-0.144841	0.573642	-0.252493	0.80066	0.999517	AC253572.2		124.866	-0.0363302	0.574219	-0.0632689	0.949552	0.979617	AC253572.2		124.866	-0.266726	0.807189	-0.330438	0.741069	0.894808	AC253572.2		124.866	0.142413	0.572374	0.24881	0.803508	0.999966	AC253572.2		124.866	0.332634	0.571865	0.581665	0.560793	0.834632	AC253572.2
30.4938	1.0654	0.399725	2.66534	0.00769103	0.999517	FCGR1B		30.4938	3.19172	0.385336	8.28296	1.2015e-16	9.39571e-14	FCGR1B		30.4938	3.02672	0.506312	5.97798	2.25924e-09	2.6036e-07	FCGR1B		30.4938	0.492084	0.39461	1.24702	0.212392	0.999966	FCGR1B		30.4938	3.03718	0.370875	8.18921	2.62955e-16	4.11262e-13	FCGR1B
133.887	0.0443633	0.133676	0.331871	0.739987	0.999517	SRGAP2C		133.887	0.194284	0.132762	1.4634	0.143359	0.359114	SRGAP2C		133.887	0.466287	0.17205	2.71018	0.00672471	0.0510202	SRGAP2C		133.887	0.0857705	0.131052	0.654478	0.512804	0.999966	SRGAP2C		133.887	0.267249	0.128457	2.08045	0.0374839	0.214968	SRGAP2C
12.3199	-0.374103	0.347344	-1.07704	0.281464	0.999517	NBPF15		12.3199	-0.632325	0.349479	-1.80933	0.0703991	0.226286	NBPF15		12.3199	-0.465049	0.439507	-1.05812	0.290003	0.571445	NBPF15		12.3199	0.322913	0.320395	1.00786	0.313523	0.999966	NBPF15		12.3199	-0.0699923	0.321286	-0.21785	0.827546	0.947603	NBPF15
176.287	0.00390242	0.171046	0.0228151	0.981798	0.999517	SRGAP2B		176.287	0.25523	0.170744	1.49481	0.134964	0.346934	SRGAP2B		176.287	0.540506	0.231989	2.32988	0.0198125	0.1077	SRGAP2B		176.287	0.13957	0.168675	0.827448	0.407983	0.999966	SRGAP2B		176.287	0.323883	0.167321	1.9357	0.0529042	0.26043	SRGAP2B
66.5938	0.115723	0.251762	0.459652	0.645766	0.999517	AC245014.3		66.5938	0.102839	0.252691	0.406977	0.684025	0.84606	AC245014.3		66.5938	0.23463	0.334031	0.70242	0.482418	0.739396	AC245014.3		66.5938	-0.125727	0.247246	-0.50851	0.611096	0.999966	AC245014.3		66.5938	0.252834	0.243338	1.03902	0.298793	0.635984	AC245014.3
20.1746	-0.231815	0.243092	-0.953611	0.340281	0.999517	GPR89A		20.1746	-0.534384	0.245104	-2.18023	0.0292403	0.126082	GPR89A		20.1746	-0.152916	0.273852	-0.55839	0.576578	0.798171	GPR89A		20.1746	0.395846	0.230724	1.71567	0.0862219	0.999966	GPR89A		20.1746	-0.193556	0.234754	-0.824503	0.409654	0.735174	GPR89A
118.424	0.142748	0.128311	1.11251	0.265917	0.999517	RNF115		118.424	0.554018	0.125173	4.42601	9.599e-06	0.00024048	RNF115		118.424	0.360886	0.158679	2.27431	0.0229472	0.119789	RNF115		118.424	0.00115952	0.122524	0.00946366	0.992449	0.999966	RNF115		118.424	0.262905	0.118731	2.21429	0.026809	0.175227	RNF115
43.5943	0.0251607	0.162774	0.154574	0.877157	0.999517	POLR3C		43.5943	0.141538	0.157548	0.898381	0.368982	0.615046	POLR3C		43.5943	-0.267207	0.174685	-1.52965	0.126104	0.358593	POLR3C		43.5943	0.118179	0.148174	0.797573	0.425119	0.999966	POLR3C		43.5943	-0.0701599	0.145004	-0.483847	0.628494	0.865548	POLR3C
92.4885	0.0629633	0.154724	0.406939	0.684053	0.999517	RBM8A		92.4885	0.353211	0.152803	2.31155	0.0208027	0.100863	RBM8A		92.4885	0.0938379	0.201239	0.4663	0.641001	0.837831	RBM8A		92.4885	0.0737704	0.152882	0.482531	0.629429	0.999966	RBM8A		92.4885	0.0900748	0.150614	0.598051	0.549806	0.8285	RBM8A
14.0375	0.0754684	0.288843	0.261278	0.793878	0.999517	LIX1L		14.0375	-0.00672716	0.285337	-0.0235762	0.981191	0.992343	LIX1L		14.0375	-0.0628144	0.319885	-0.196366	0.844324	0.938867	LIX1L		14.0375	0.178477	0.265555	0.672089	0.501527	0.999966	LIX1L		14.0375	-0.290706	0.267348	-1.08737	0.276873	0.61555	LIX1L
12.8697	0.245941	0.289	0.851007	0.394766	0.999517	POLR3GL		12.8697	0.240598	0.283665	0.848176	0.39634	0.639282	POLR3GL		12.8697	0.364639	0.317704	1.14773	0.251079	0.529944	POLR3GL		12.8697	0.0657505	0.277851	0.23664	0.812936	0.999966	POLR3GL		12.8697	0.274696	0.26222	1.04758	0.294833	0.631793	POLR3GL
877.199	-0.0704284	0.171583	-0.410462	0.681467	0.999517	TXNIP		877.199	-0.145793	0.171975	-0.847758	0.396573	0.639282	TXNIP		877.199	0.0774559	0.241445	0.320802	0.748361	0.897002	TXNIP		877.199	-0.040713	0.171733	-0.237071	0.812602	0.999966	TXNIP		877.199	0.0620892	0.171498	0.362041	0.717321	0.908623	TXNIP
29.0954	0.335251	0.327487	1.02371	0.305974	0.999517	AC239799.2		29.0954	0.608386	0.325696	1.86796	0.0617683	0.207308	AC239799.2		29.0954	0.165638	0.426036	0.388789	0.697432	0.870217	AC239799.2		29.0954	0.20864	0.329704	0.632811	0.526857	0.999966	AC239799.2		29.0954	0.623181	0.322201	1.93414	0.0530962	0.260731	AC239799.2
61.5131	-0.012657	0.198925	-0.0636272	0.949267	0.999517	NBPF10		61.5131	-0.309933	0.201526	-1.53793	0.124066	0.328483	NBPF10		61.5131	0.132726	0.260927	0.508669	0.610984	0.819637	NBPF10		61.5131	0.1545	0.193137	0.799951	0.423739	0.999966	NBPF10		61.5131	0.0677572	0.191676	0.353499	0.723715	0.911437	NBPF10
32.3339	0.0312711	0.251534	0.124321	0.901061	0.999517	NOTCH2NLA		32.3339	-0.270508	0.254786	-1.0617	0.28837	0.536552	NOTCH2NLA		32.3339	0.0392397	0.321827	0.121928	0.902956	0.964177	NOTCH2NLA		32.3339	-0.0884374	0.246644	-0.358563	0.719922	0.999966	NOTCH2NLA		32.3339	-0.15906	0.24357	-0.653035	0.513734	0.807315	NOTCH2NLA
20.2244	0.315197	0.362275	0.870051	0.384272	0.999517	AC245407.2		20.2244	0.337822	0.362226	0.932626	0.351013	0.599515	AC245407.2		20.2244	0.0363507	0.467805	0.0777048	0.938063	0.978273	AC245407.2		20.2244	-0.00893623	0.353614	-0.0252711	0.979839	0.999966	AC245407.2		20.2244	0.153827	0.347188	0.443065	0.657719	0.882007	AC245407.2
57.074	-0.102622	0.178816	-0.573895	0.566039	0.999517	NBPF12		57.074	-0.234702	0.178921	-1.31177	0.189599	0.424354	NBPF12		57.074	-0.286039	0.220285	-1.29849	0.194119	0.459704	NBPF12		57.074	-0.00968516	0.167103	-0.0579593	0.953781	0.999966	NBPF12		57.074	-0.315772	0.166855	-1.8925	0.058425	0.275212	NBPF12
12.2533	-0.236272	0.311169	-0.759304	0.44767	0.999517	PRKAB2		12.2533	-0.485368	0.311952	-1.55591	0.11973	0.322303	PRKAB2		12.2533	-0.260051	0.361379	-0.719608	0.471766	0.73064	PRKAB2		12.2533	-0.499095	0.299169	-1.66828	0.0952611	0.999966	PRKAB2		12.2533	-0.446307	0.285173	-1.56504	0.117574	0.404398	PRKAB2
18.3731	-0.3247	0.313894	-1.03443	0.300937	0.999517	AC242426.2		18.3731	-0.248985	0.308707	-0.806543	0.41993	0.66026	AC242426.2		18.3731	0.342496	0.381366	0.898075	0.369145	0.647563	AC242426.2		18.3731	0.214415	0.290348	0.738475	0.460226	0.999966	AC242426.2		18.3731	0.100783	0.286681	0.35155	0.725176	0.911743	AC242426.2
17.9524	0.0179233	0.293741	0.0610174	0.951345	0.999517	FMO5		17.9524	-0.89476	0.311916	-2.8686	0.00412296	0.0324268	FMO5		17.9524	-1.29326	0.364846	-3.54467	0.000393109	0.00555155	FMO5		17.9524	-0.136878	0.284965	-0.480332	0.630991	0.999966	FMO5		17.9524	-0.563904	0.286451	-1.96859	0.0490003	0.250928	FMO5
20.8006	-0.0406671	0.234801	-0.173199	0.862495	0.999517	GPR89B		20.8006	-0.0665895	0.230804	-0.288511	0.772955	0.894098	GPR89B		20.8006	-0.245206	0.262732	-0.933291	0.35067	0.634567	GPR89B		20.8006	0.143688	0.223969	0.641551	0.521165	0.999966	GPR89B		20.8006	0.214694	0.215178	0.997749	0.318401	0.654799	GPR89B
38.0948	-0.183429	0.196619	-0.932917	0.350863	0.999517	NBPF11		38.0948	-0.270008	0.195441	-1.38153	0.167115	0.393711	NBPF11		38.0948	-0.631516	0.239285	-2.63918	0.00831069	0.0595065	NBPF11		38.0948	-0.336649	0.185508	-1.81474	0.0695634	0.999966	NBPF11		38.0948	-0.54272	0.183156	-2.96316	0.00304497	0.0382297	NBPF11
157.878	-0.0500587	0.144737	-0.34586	0.729448	0.999517	NBPF14		157.878	-0.163521	0.145643	-1.12275	0.261543	0.509113	NBPF14		157.878	0.0494674	0.191678	0.258075	0.796349	0.917536	NBPF14		157.878	0.103338	0.142291	0.726244	0.467689	0.999966	NBPF14		157.878	0.031066	0.141442	0.219638	0.826153	0.947454	NBPF14
17.3994	-0.546232	0.266051	-2.05311	0.040062	0.999517	PDE4DIP		17.3994	-1.66249	0.294811	-5.63917	1.70876e-08	1.13379e-06	PDE4DIP		17.3994	-1.6938	0.333346	-5.0812	3.75055e-07	1.68283e-05	PDE4DIP		17.3994	-0.128485	0.251869	-0.510128	0.609961	0.999966	PDE4DIP		17.3994	-1.33647	0.273785	-4.88148	1.05292e-06	5.36159e-05	PDE4DIP
25.5749	0.249613	0.226347	1.10279	0.270119	0.999517	NBPF9		25.5749	-0.337957	0.233822	-1.44536	0.148358	0.366227	NBPF9		25.5749	-0.458192	0.268221	-1.70826	0.0875881	0.287155	NBPF9		25.5749	-0.0339195	0.210206	-0.161363	0.871808	0.999966	NBPF9		25.5749	-0.249755	0.207421	-1.20409	0.228554	0.561662	NBPF9
93.3066	-0.0175876	0.172427	-0.102001	0.918756	0.999517	AC245297.3		93.3066	0.171181	0.17135	0.999015	0.317787	0.566358	AC245297.3		93.3066	0.154156	0.231516	0.665854	0.505504	0.753781	AC245297.3		93.3066	-0.00911797	0.168759	-0.0540294	0.956912	0.999966	AC245297.3		93.3066	0.270115	0.165397	1.63313	0.102442	0.373968	AC245297.3
80.2704	-0.0599812	0.216937	-0.276491	0.782171	0.999517	NOTCH2NLC		80.2704	-0.337247	0.219585	-1.53584	0.124578	0.32952	NOTCH2NLC		80.2704	-0.254127	0.288462	-0.88097	0.378334	0.656107	NOTCH2NLC		80.2704	-0.11305	0.211303	-0.535015	0.592639	0.999966	NOTCH2NLC		80.2704	-0.186403	0.210167	-0.88693	0.375117	0.705662	NOTCH2NLC
65.8062	-0.0920634	0.219962	-0.418542	0.675551	0.999517	NBPF19		65.8062	-0.246725	0.221625	-1.11325	0.2656	0.514095	NBPF19		65.8062	-0.318357	0.290434	-1.09614	0.273017	0.553926	NBPF19		65.8062	-0.199835	0.215314	-0.928111	0.35335	0.999966	NBPF19		65.8062	-0.250617	0.213633	-1.17312	0.240748	0.57801	NBPF19
72.4729	0.785682	0.372093	2.11152	0.0347275	0.999517	FCGR1A		72.4729	3.16074	0.364823	8.66377	4.56396e-18	6.24578e-15	FCGR1A		72.4729	2.74226	0.504013	5.44086	5.30244e-08	3.47612e-06	FCGR1A		72.4729	0.690625	0.373375	1.84968	0.0643598	0.999966	FCGR1A		72.4729	2.98208	0.363767	8.19778	2.44872e-16	4.11262e-13	FCGR1A
11.763	0.296037	0.330685	0.895223	0.370668	0.999517	HIST2H2BE		11.763	0.621741	0.319912	1.94348	0.0519583	0.184607	HIST2H2BE		11.763	1.41484	0.393923	3.59166	0.000328573	0.00475194	HIST2H2BE		11.763	-0.134701	0.324997	-0.414467	0.678532	0.999966	HIST2H2BE		11.763	0.473906	0.30007	1.57932	0.114262	0.397883	HIST2H2BE
46.7145	0.0955791	0.256696	0.372344	0.709636	0.999517	HIST2H2AC		46.7145	-0.0276024	0.258436	-0.106805	0.914943	0.964857	HIST2H2AC		46.7145	0.0277457	0.343161	0.0808533	0.935559	0.977804	HIST2H2AC		46.7145	-0.06062	0.260232	-0.232945	0.815804	0.999966	HIST2H2AC		46.7145	0.163588	0.255677	0.639821	0.522289	0.812251	HIST2H2AC
16.5197	0.548353	0.258293	2.12299	0.0337544	0.999517	SF3B4		16.5197	0.873906	0.248026	3.52344	0.00042598	0.005568	SF3B4		16.5197	0.184973	0.264423	0.699535	0.484218	0.741243	SF3B4		16.5197	0.523099	0.250195	2.09077	0.0365489	0.999966	SF3B4		16.5197	0.391075	0.243593	1.60544	0.108396	0.386428	SF3B4
13.1485	-0.0591043	0.347191	-0.170236	0.864825	0.999517	MTMR11		13.1485	0.677501	0.32947	2.05633	0.0397503	0.154391	MTMR11		13.1485	0.303777	0.407118	0.746164	0.455569	0.717635	MTMR11		13.1485	0.170908	0.337291	0.506707	0.612361	0.999966	MTMR11		13.1485	0.565611	0.32174	1.75797	0.078752	0.325719	MTMR11
93.4806	0.021549	0.16731	0.128797	0.897518	0.999517	VPS45		93.4806	-0.0920795	0.168103	-0.547757	0.583859	0.781237	VPS45		93.4806	-0.0773414	0.218333	-0.354236	0.723162	0.884009	VPS45		93.4806	0.0570477	0.162797	0.350422	0.726022	0.999966	VPS45		93.4806	0.0369321	0.161061	0.229305	0.818632	0.944893	VPS45
229.397	0.224806	0.187698	1.1977	0.231034	0.999517	PLEKHO1		229.397	1.27975	0.185887	6.8846	5.79508e-12	1.24401e-09	PLEKHO1		229.397	1.29224	0.257377	5.02081	5.14549e-07	2.19194e-05	PLEKHO1		229.397	0.0432868	0.18781	0.230482	0.817717	0.999966	PLEKHO1		229.397	1.03971	0.184804	5.62601	1.84422e-08	1.69668e-06	PLEKHO1
18.4648	-0.097666	0.338168	-0.288809	0.772727	0.999517	AC242988.2		18.4648	0.616467	0.324496	1.89977	0.0574634	0.197151	AC242988.2		18.4648	0.4695	0.416453	1.12738	0.259583	0.539508	AC242988.2		18.4648	-0.0570638	0.319116	-0.178818	0.85808	0.999966	AC242988.2		18.4648	0.82678	0.302291	2.73505	0.00623711	0.0660386	AC242988.2
29.9481	0.295009	0.279886	1.05403	0.291868	0.999517	ANP32E		29.9481	0.131471	0.281746	0.466629	0.640765	0.819521	ANP32E		29.9481	0.106457	0.364424	0.292125	0.770191	0.90718	ANP32E		29.9481	-0.210115	0.273766	-0.767499	0.442785	0.999966	ANP32E		29.9481	0.156417	0.26583	0.58841	0.556257	0.831724	ANP32E
28.729	0.349632	0.244275	1.43131	0.152342	0.999517	APH1A		28.729	0.721553	0.239458	3.01328	0.00258444	0.0226356	APH1A		28.729	0.607556	0.311666	1.94939	0.0512494	0.205223	APH1A		28.729	0.442391	0.24784	1.78499	0.0742635	0.999966	APH1A		28.729	0.603253	0.241272	2.5003	0.0124087	0.107818	APH1A
33.6127	0.185824	0.204111	0.910408	0.362608	0.999517	MRPS21		33.6127	0.0312657	0.204285	0.15305	0.878359	0.947666	MRPS21		33.6127	-0.255268	0.246251	-1.03662	0.299914	0.581814	MRPS21		33.6127	-0.00676595	0.208984	-0.0323754	0.974173	0.999966	MRPS21		33.6127	0.1893	0.20026	0.945271	0.344521	0.678139	MRPS21
74.0367	0.141295	0.188839	0.748232	0.45432	0.999517	PRPF3		74.0367	0.678634	0.184983	3.66863	0.000243857	0.00355492	PRPF3		74.0367	0.210455	0.241782	0.870432	0.384064	0.660707	PRPF3		74.0367	-0.0217353	0.179606	-0.121017	0.903678	0.999966	PRPF3		74.0367	0.311421	0.175469	1.77479	0.0759322	0.317908	PRPF3
130.749	-0.0966654	0.132158	-0.731438	0.464512	0.999517	RPRD2		130.749	-0.560427	0.135072	-4.1491	3.33781e-05	0.000702737	RPRD2		130.749	-0.211344	0.175187	-1.20639	0.227667	0.502621	RPRD2		130.749	-0.0984188	0.129562	-0.759629	0.447477	0.999966	RPRD2		130.749	-0.307275	0.128953	-2.38283	0.01718	0.133522	RPRD2
12.3692	0.44171	0.29064	1.51979	0.128565	0.999517	TARS2		12.3692	0.0761816	0.294081	0.25905	0.795596	0.906976	TARS2		12.3692	0.15245	0.325985	0.467659	0.640029	0.837336	TARS2		12.3692	0.305596	0.292833	1.04358	0.296678	0.999966	TARS2		12.3692	0.209796	0.283893	0.738997	0.459909	0.773082	TARS2
39.4786	-0.324593	0.44459	-0.730094	0.465333	0.999517	AL356356.1		39.4786	-0.501692	0.447971	-1.11992	0.262748	0.510029	AL356356.1		39.4786	-0.817905	0.614592	-1.33081	0.183252	0.445336	AL356356.1		39.4786	-0.120483	0.436932	-0.275747	0.782743	0.999966	AL356356.1		39.4786	-0.354266	0.43705	-0.810585	0.417604	0.740993	AL356356.1
36.6755	0.041761	0.199716	0.209102	0.834369	0.999517	ADAMTSL4		36.6755	0.0779891	0.197119	0.395644	0.692368	0.849114	ADAMTSL4		36.6755	0.501127	0.236933	2.11506	0.0344251	0.157548	ADAMTSL4		36.6755	0.118321	0.191577	0.617612	0.536831	0.999966	ADAMTSL4		36.6755	0.259778	0.18532	1.40178	0.160981	0.472568	ADAMTSL4
1132.77	-0.041636	0.218374	-0.190664	0.848789	0.999517	ADAMTSL4-AS1		1132.77	-0.049882	0.218619	-0.228169	0.819515	0.917763	ADAMTSL4-AS1		1132.77	-0.436255	0.307649	-1.41803	0.156182	0.406534	ADAMTSL4-AS1		1132.77	-0.0489506	0.217889	-0.224658	0.822245	0.999966	ADAMTSL4-AS1		1132.77	-0.0820953	0.217828	-0.37688	0.706262	0.904618	ADAMTSL4-AS1
585.179	-0.0680967	0.198223	-0.343536	0.731195	0.999517	MCL1		585.179	0.0377932	0.198513	0.190381	0.849011	0.933886	MCL1		585.179	-0.0135625	0.277909	-0.0488018	0.961077	0.988423	MCL1		585.179	0.045556	0.197823	0.230287	0.817869	0.999966	MCL1		585.179	0.166981	0.197539	0.845304	0.397941	0.726756	MCL1
190.094	-0.0252265	0.173577	-0.145333	0.884448	0.999517	ENSA		190.094	-0.192715	0.174917	-1.10175	0.270569	0.520563	ENSA		190.094	-0.119609	0.238734	-0.501013	0.616362	0.823621	ENSA		190.094	0.0123489	0.172731	0.0714921	0.943006	0.999966	ENSA		190.094	-0.0718019	0.172245	-0.416859	0.676782	0.891651	ENSA
32.7935	0.330768	0.260457	1.26995	0.204102	0.999517	GOLPH3L		32.7935	0.333725	0.260227	1.28243	0.19969	0.43681	GOLPH3L		32.7935	-0.175332	0.340882	-0.514347	0.607009	0.817208	GOLPH3L		32.7935	0.0629141	0.251795	0.249862	0.802694	0.999966	GOLPH3L		32.7935	0.175411	0.247235	0.70949	0.47802	0.785319	GOLPH3L
32.4416	0.0244049	0.293492	0.0831535	0.933729	0.999517	HORMAD1		32.4416	0.203712	0.291969	0.697717	0.485354	0.71286	HORMAD1		32.4416	-0.144131	0.395219	-0.364687	0.715345	0.880647	HORMAD1		32.4416	0.148537	0.284693	0.521744	0.601849	0.999966	HORMAD1		32.4416	0.0718709	0.282776	0.254162	0.79937	0.941217	HORMAD1
2477.43	0.0864987	0.137229	0.630324	0.528483	0.999517	CTSS		2477.43	0.218237	0.137323	1.58923	0.112008	0.307566	CTSS		2477.43	0.193425	0.193413	1.00006	0.317282	0.599817	CTSS		2477.43	0.00820077	0.137272	0.059741	0.952362	0.999966	CTSS		2477.43	0.195082	0.137144	1.42246	0.154893	0.462568	CTSS
13.2185	-0.0925404	0.301953	-0.306473	0.759245	0.999517	CTSK		13.2185	-0.539087	0.308623	-1.74675	0.0806809	0.247267	CTSK		13.2185	-1.05064	0.342009	-3.07196	0.0021266	0.021301	CTSK		13.2185	-0.575352	0.279051	-2.06182	0.0392251	0.999966	CTSK		13.2185	-0.512662	0.266013	-1.9272	0.0539542	0.263466	CTSK
103.585	0.175958	0.131557	1.3375	0.181059	0.999517	ARNT		103.585	-0.370246	0.135152	-2.73947	0.00615376	0.0435324	ARNT		103.585	-0.19102	0.166355	-1.14827	0.250858	0.529795	ARNT		103.585	0.00793323	0.127353	0.0622931	0.950329	0.999966	ARNT		103.585	-0.102305	0.12578	-0.81336	0.416012	0.739727	ARNT
52.7365	-0.0844473	0.196816	-0.429066	0.667875	0.999517	SETDB1		52.7365	0.0270628	0.194811	0.138918	0.889515	0.952464	SETDB1		52.7365	-0.169215	0.247507	-0.683679	0.494178	0.747414	SETDB1		52.7365	0.0568983	0.188971	0.301095	0.763342	0.999966	SETDB1		52.7365	0.161291	0.185093	0.871406	0.383533	0.712526	SETDB1
26.1654	-0.0941184	0.237339	-0.396556	0.691695	0.999517	CERS2		26.1654	-0.414694	0.240435	-1.72477	0.0845693	0.254773	CERS2		26.1654	-0.276908	0.305234	-0.907199	0.364302	0.644429	CERS2		26.1654	0.177904	0.240135	0.74085	0.458785	0.999966	CERS2		26.1654	-0.209553	0.240661	-0.870736	0.383898	0.712721	CERS2
28.2179	0.00727097	0.240551	0.0302263	0.975887	0.999517	MINDY1		28.2179	-0.508558	0.247024	-2.05874	0.0395191	0.15397	MINDY1		28.2179	-0.664552	0.303196	-2.19183	0.0283921	0.137935	MINDY1		28.2179	-0.0872864	0.229575	-0.380209	0.70379	0.999966	MINDY1		28.2179	-0.653964	0.233173	-2.80463	0.00503742	0.056276	MINDY1
66.2617	0.101744	0.15316	0.664296	0.506501	0.999517	CDC42SE1		66.2617	0.331379	0.149854	2.21134	0.0270122	0.119583	CDC42SE1		66.2617	0.172656	0.185489	0.930815	0.351949	0.635308	CDC42SE1		66.2617	-0.128649	0.150609	-0.854187	0.393001	0.999966	CDC42SE1		66.2617	0.246566	0.14325	1.72123	0.0852098	0.339103	CDC42SE1
33.6195	-0.243624	0.221683	-1.09897	0.271779	0.999517	GABPB2		33.6195	-0.281529	0.219741	-1.28118	0.200129	0.437024	GABPB2		33.6195	-0.369535	0.266936	-1.38435	0.16625	0.421321	GABPB2		33.6195	-0.0666606	0.204215	-0.326423	0.744104	0.999966	GABPB2		33.6195	-0.469806	0.205001	-2.29172	0.0219215	0.153647	GABPB2
23.6736	-0.0728365	0.330858	-0.220144	0.825759	0.999517	TNFAIP8L2		23.6736	0.608405	0.323198	1.88245	0.0597746	0.202291	TNFAIP8L2		23.6736	0.619848	0.433901	1.42855	0.153134	0.403104	TNFAIP8L2		23.6736	-0.298873	0.329128	-0.908075	0.363839	0.999966	TNFAIP8L2		23.6736	0.0372107	0.319986	0.116288	0.907424	0.972538	TNFAIP8L2
27.0075	0.104143	0.224347	0.464205	0.642501	0.999517	SCNM1		27.0075	0.21789	0.220253	0.989267	0.322532	0.571096	SCNM1		27.0075	0.00785386	0.270468	0.0290381	0.976834	0.994234	SCNM1		27.0075	0.278028	0.22199	1.25243	0.210413	0.999966	SCNM1		27.0075	0.20033	0.217295	0.921927	0.356567	0.688239	SCNM1
66.2699	-0.0292938	0.187457	-0.15627	0.875821	0.999517	PIP5K1A		66.2699	0.172826	0.185262	0.932873	0.350885	0.59939	PIP5K1A		66.2699	-0.0751871	0.238439	-0.315331	0.75251	0.898222	PIP5K1A		66.2699	0.0390728	0.179823	0.217285	0.827986	0.999966	PIP5K1A		66.2699	0.0945638	0.176933	0.534461	0.593022	0.849522	PIP5K1A
49.8471	0.157134	0.233327	0.67345	0.500661	0.999517	PSMD4		49.8471	0.512851	0.230971	2.22041	0.026391	0.117498	PSMD4		49.8471	0.35859	0.310311	1.15558	0.247853	0.52638	PSMD4		49.8471	5.55763e-06	0.234266	2.37236e-05	0.999981	0.999981	PSMD4		49.8471	0.357784	0.228436	1.56623	0.117294	0.403754	PSMD4
11.5671	-0.201492	0.332411	-0.606155	0.544412	0.999517	ZNF687		11.5671	0.166288	0.317683	0.523442	0.600667	0.792397	ZNF687		11.5671	0.30765	0.393601	0.781629	0.434433	0.702788	ZNF687		11.5671	-0.155866	0.315189	-0.494516	0.620942	0.999966	ZNF687		11.5671	0.0601963	0.299669	0.200876	0.840796	0.952451	ZNF687
50.9193	-0.258508	0.164714	-1.56943	0.116547	0.999517	PI4KB		50.9193	-0.0477838	0.159526	-0.299536	0.764531	0.889828	PI4KB		50.9193	0.184637	0.193075	0.956298	0.338922	0.622674	PI4KB		50.9193	0.0766044	0.153711	0.498367	0.618225	0.999966	PI4KB		50.9193	-0.0768039	0.151176	-0.508043	0.611423	0.857304	PI4KB
15.9198	0.42281	0.294348	1.43643	0.15088	0.999517	RFX5		15.9198	0.647723	0.287497	2.25297	0.024261	0.111697	RFX5		15.9198	0.193164	0.340599	0.567131	0.570625	0.795014	RFX5		15.9198	-0.0048957	0.294062	-0.0166485	0.986717	0.999966	RFX5		15.9198	0.514913	0.274478	1.87597	0.0606594	0.282114	RFX5
52.766	-0.052836	0.232438	-0.227312	0.820181	0.999517	PSMB4		52.766	0.632901	0.227943	2.77658	0.00549344	0.0399085	PSMB4		52.766	0.53046	0.313852	1.69016	0.0909972	0.294049	PSMB4		52.766	-0.177091	0.237164	-0.746701	0.455244	0.999966	PSMB4		52.766	0.528635	0.228226	2.31628	0.0205429	0.147928	PSMB4
113.994	-0.0820281	0.126386	-0.649031	0.516318	0.999517	POGZ		113.994	-0.135619	0.125978	-1.07653	0.281692	0.530621	POGZ		113.994	-0.123595	0.158532	-0.779621	0.435614	0.703303	POGZ		113.994	-0.0236055	0.121097	-0.19493	0.845447	0.999966	POGZ		113.994	-0.0461316	0.118984	-0.387712	0.698229	0.902091	POGZ
186.303	0.094344	0.137558	0.68585	0.492808	0.999517	SNX27		186.303	0.374573	0.136768	2.73876	0.00616722	0.0435324	SNX27		186.303	0.27935	0.183026	1.52628	0.126939	0.360127	SNX27		186.303	0.0243963	0.134993	0.180723	0.856585	0.999966	SNX27		186.303	0.352702	0.13273	2.65729	0.00787707	0.0776221	SNX27
29.3892	0.0783118	0.530777	0.147542	0.882704	0.999517	AL450992.3		29.3892	-0.413389	0.53758	-0.768982	0.441904	0.679394	AL450992.3		29.3892	-0.586099	0.731347	-0.801397	0.422902	0.694116	AL450992.3		29.3892	-0.158362	0.525721	-0.301227	0.763241	0.999966	AL450992.3		29.3892	-0.354392	0.525566	-0.674304	0.500118	0.800364	AL450992.3
306.975	-0.160915	0.168335	-0.95592	0.339113	0.999517	S100A10		306.975	-0.0957487	0.168816	-0.567179	0.570593	0.773412	S100A10		306.975	-0.369071	0.234352	-1.57485	0.11529	0.339043	S100A10		306.975	-0.0749779	0.168636	-0.444615	0.656598	0.999966	S100A10		306.975	-0.101296	0.168193	-0.602259	0.547002	0.827585	S100A10
351.716	0.113823	0.201744	0.564193	0.572623	0.999517	S100A11		351.716	0.717264	0.201369	3.56194	0.000368128	0.00496337	S100A11		351.716	0.963305	0.282893	3.40519	0.000661175	0.00836827	S100A11		351.716	0.00758048	0.202824	0.0373747	0.970186	0.999966	S100A11		351.716	0.459607	0.201701	2.27865	0.0226879	0.156514	S100A11
3898.44	0.177783	0.398198	0.446469	0.655258	0.999517	S100A9		3898.44	1.10748	0.398165	2.78147	0.0054114	0.0395223	S100A9		3898.44	1.15059	0.563069	2.04343	0.0410098	0.178205	S100A9		3898.44	0.055731	0.398232	0.139946	0.888703	0.999966	S100A9		3898.44	0.687744	0.398172	1.72725	0.0841222	0.337366	S100A9
187.256	0.272883	0.441745	0.617738	0.536748	0.999517	S100A12		187.256	1.19253	0.441124	2.70338	0.00686381	0.0468703	S100A12		187.256	0.670686	0.622045	1.07819	0.280947	0.561627	S100A12		187.256	-0.0807114	0.442116	-0.182557	0.855146	0.999966	S100A12		187.256	0.498953	0.441012	1.13138	0.257894	0.597217	S100A12
1732.16	0.235354	0.404753	0.581475	0.560921	0.999517	S100A8		1732.16	1.48101	0.40464	3.66007	0.000252149	0.00364667	S100A8		1732.16	1.4297	0.572071	2.49917	0.0124486	0.0785972	S100A8		1732.16	0.0895093	0.404902	0.221064	0.825042	0.999966	S100A8		1732.16	0.959285	0.404715	2.37027	0.0177749	0.136744	S100A8
818.452	0.01418	0.25476	0.0556601	0.955613	0.999517	S100A6		818.452	0.62601	0.254644	2.45837	0.0139568	0.0769239	S100A6		818.452	0.810837	0.359245	2.25706	0.0240044	0.123729	S100A6		818.452	-0.0309179	0.25509	-0.121204	0.90353	0.999966	S100A6		818.452	0.362137	0.25474	1.4216	0.155144	0.463189	S100A6
764.806	0.051195	0.210299	0.243439	0.807665	0.999517	S100A4		764.806	0.302509	0.210391	1.43784	0.150479	0.369154	S100A4		764.806	0.472037	0.296256	1.59334	0.111084	0.332371	S100A4		764.806	-0.115849	0.210617	-0.550043	0.58229	0.999966	S100A4		764.806	0.167882	0.21025	0.79849	0.424586	0.746846	S100A4
37.2959	0.057863	0.173908	0.332723	0.739344	0.999517	CHTOP		37.2959	0.232772	0.168025	1.38534	0.165949	0.392315	CHTOP		37.2959	0.329421	0.196102	1.67984	0.0929879	0.298019	CHTOP		37.2959	-0.0158683	0.169565	-0.0935823	0.925441	0.999966	CHTOP		37.2959	0.310474	0.158271	1.96166	0.049802	0.252891	CHTOP
10.5354	0.215445	0.339948	0.633758	0.526239	0.999517	SNAPIN		10.5354	0.431226	0.331499	1.30083	0.193315	0.428598	SNAPIN		10.5354	0.678766	0.428037	1.58576	0.112793	0.335104	SNAPIN		10.5354	0.106188	0.375674	0.28266	0.777437	0.999966	SNAPIN		10.5354	0.595076	0.34887	1.70572	0.0880595	0.344506	SNAPIN
34.6907	0.0353055	0.186099	0.189713	0.849534	0.999517	ILF2		34.6907	-0.0267953	0.184014	-0.145615	0.884225	0.949909	ILF2		34.6907	-0.0377932	0.218983	-0.172585	0.862978	0.946302	ILF2		34.6907	-0.121644	0.181035	-0.671935	0.501625	0.999966	ILF2		34.6907	-0.125094	0.174668	-0.716183	0.473878	0.781078	ILF2
34.5937	0.109439	0.213672	0.512184	0.608522	0.999517	INTS3		34.5937	0.544796	0.205773	2.64755	0.00810766	0.0525763	INTS3		34.5937	0.298589	0.251599	1.18677	0.235319	0.51147	INTS3		34.5937	0.225074	0.195806	1.14947	0.250361	0.999966	INTS3		34.5937	0.144495	0.192322	0.751316	0.452463	0.769067	INTS3
26.2039	0.155323	0.227745	0.682005	0.495236	0.999517	SLC27A3		26.2039	0.385868	0.222146	1.737	0.0823874	0.25048	SLC27A3		26.2039	1.01272	0.280052	3.61618	0.000298988	0.00441148	SLC27A3		26.2039	-0.100125	0.227789	-0.439552	0.660262	0.999966	SLC27A3		26.2039	0.370052	0.21377	1.73108	0.0834377	0.335454	SLC27A3
240.61	-0.0795435	0.112025	-0.710055	0.47767	0.999517	GATAD2B		240.61	-0.233223	0.112852	-2.06664	0.0387682	0.152135	GATAD2B		240.61	-0.0885988	0.149784	-0.59151	0.554179	0.785545	GATAD2B		240.61	0.0192774	0.108951	0.176935	0.859559	0.999966	GATAD2B		240.61	-0.166681	0.108635	-1.53431	0.124953	0.418729	GATAD2B
70.1355	-0.0283655	0.166414	-0.170451	0.864655	0.999517	DENND4B		70.1355	-0.0997613	0.166484	-0.599224	0.549024	0.759695	DENND4B		70.1355	0.271438	0.216457	1.25401	0.209839	0.480577	DENND4B		70.1355	0.0434219	0.164499	0.263964	0.791808	0.999966	DENND4B		70.1355	0.150998	0.160939	0.938233	0.348125	0.680931	DENND4B
15.202	0.215075	0.285016	0.754605	0.450486	0.999517	CRTC2		15.202	0.295696	0.278177	1.06298	0.287792	0.536079	CRTC2		15.202	0.060456	0.310029	0.195001	0.845392	0.938867	CRTC2		15.202	-0.29713	0.262566	-1.13164	0.257785	0.999966	CRTC2		15.202	-0.187699	0.249469	-0.752395	0.451814	0.768529	CRTC2
11.7663	-0.24305	0.359719	-0.675665	0.499253	0.999517	SLC39A1		11.7663	0.526623	0.340595	1.54619	0.12206	0.325545	SLC39A1		11.7663	0.70163	0.44321	1.58306	0.113407	0.335921	SLC39A1		11.7663	-0.150356	0.347652	-0.432491	0.665385	0.999966	SLC39A1		11.7663	-0.196963	0.339749	-0.579731	0.562096	0.835124	SLC39A1
51.5078	0.0396979	0.234427	0.16934	0.865529	0.999517	JTB		51.5078	0.462344	0.231803	1.99456	0.0460908	0.170589	JTB		51.5078	-0.115504	0.316433	-0.36502	0.715097	0.880495	JTB		51.5078	-0.0595987	0.236409	-0.252099	0.800964	0.999966	JTB		51.5078	0.215027	0.231373	0.929352	0.352707	0.685259	JTB
494.111	0.0731613	0.119097	0.6143	0.539017	0.999517	TPM3		494.111	0.441131	0.118864	3.71123	0.000206254	0.00312752	TPM3		494.111	0.709238	0.16357	4.33599	1.45108e-05	0.000349151	TPM3		494.111	0.0352892	0.11839	0.298074	0.765646	0.999966	TPM3		494.111	0.207202	0.117679	1.76074	0.0782824	0.324635	TPM3
41.11	-0.306531	0.180708	-1.69628	0.0898327	0.999517	C1orf43		41.11	-0.248698	0.177515	-1.401	0.161213	0.385504	C1orf43		41.11	0.157967	0.221842	0.71207	0.476421	0.734525	C1orf43		41.11	0.0754541	0.179474	0.420417	0.674181	0.999966	C1orf43		41.11	0.063532	0.174675	0.363715	0.716071	0.908196	C1orf43
62.3576	0.0269231	0.14627	0.184065	0.853963	0.999517	UBAP2L		62.3576	0.0721109	0.144003	0.500761	0.616539	0.802601	UBAP2L		62.3576	0.090626	0.173286	0.522984	0.600985	0.814069	UBAP2L		62.3576	0.017326	0.141893	0.122106	0.902815	0.999966	UBAP2L		62.3576	-0.0669126	0.138655	-0.482583	0.629392	0.866412	UBAP2L
13.6307	0.0774969	0.297022	0.260913	0.79416	0.999517	HAX1		13.6307	0.422248	0.28587	1.47706	0.139659	0.354888	HAX1		13.6307	0.709695	0.345047	2.0568	0.0397052	0.174575	HAX1		13.6307	-0.161302	0.286049	-0.563898	0.572824	0.999966	HAX1		13.6307	-0.30097	0.279335	-1.07745	0.281278	0.619835	HAX1
240.661	0.0500489	0.0955314	0.5239	0.600348	0.999517	IL6R		240.661	0.220346	0.0946167	2.32882	0.0198683	0.097892	IL6R		240.661	0.15248	0.12162	1.25374	0.209937	0.480577	IL6R		240.661	0.0153292	0.0928632	0.165073	0.868887	0.999966	IL6R		240.661	0.138969	0.0910118	1.52694	0.126777	0.420975	IL6R
25.8683	-0.223115	0.227485	-0.980793	0.326695	0.999517	UBE2Q1		25.8683	0.165899	0.218481	0.75933	0.447655	0.683723	UBE2Q1		25.8683	0.294783	0.277917	1.06069	0.288832	0.56996	UBE2Q1		25.8683	0.184377	0.227299	0.811165	0.417271	0.999966	UBE2Q1		25.8683	0.332097	0.21876	1.51809	0.128993	0.424981	UBE2Q1
159.74	0.281474	0.149991	1.87661	0.0605722	0.999517	ADAR		159.74	0.623386	0.149054	4.18228	2.88606e-05	0.000623207	ADAR		159.74	1.40172	0.199423	7.02884	2.08251e-12	8.76896e-10	ADAR		159.74	0.249978	0.148198	1.68678	0.091645	0.999966	ADAR		159.74	0.723149	0.145405	4.97334	6.58102e-07	3.57838e-05	ADAR
15.8371	0.0319376	0.315117	0.101352	0.919271	0.999517	PMVK		15.8371	0.776621	0.300853	2.5814	0.00984017	0.0601508	PMVK		15.8371	1.23853	0.385576	3.21214	0.00131748	0.0146286	PMVK		15.8371	-0.0614423	0.325154	-0.188963	0.850121	0.999966	PMVK		15.8371	0.800559	0.300492	2.66417	0.00771797	0.0763981	PMVK
19.1829	0.33381	0.233229	1.43125	0.152357	0.999517	PBXIP1		19.1829	0.165846	0.23191	0.715133	0.474527	0.70538	PBXIP1		19.1829	0.329803	0.256619	1.28519	0.198727	0.465083	PBXIP1		19.1829	-0.206465	0.234248	-0.881394	0.378105	0.999966	PBXIP1		19.1829	0.261149	0.213403	1.22374	0.221051	0.552148	PBXIP1
24.2865	0.220124	0.229512	0.959095	0.337511	0.999517	SHC1		24.2865	0.482113	0.223099	2.16099	0.0306964	0.130157	SHC1		24.2865	0.40234	0.271422	1.48234	0.138249	0.379989	SHC1		24.2865	-0.124523	0.228279	-0.545487	0.585419	0.999966	SHC1		24.2865	0.37387	0.212889	1.75617	0.0790592	0.326479	SHC1
13.8842	0.0675424	0.28977	0.23309	0.815692	0.999517	FLAD1		13.8842	0.71984	0.270592	2.66024	0.00780842	0.0512817	FLAD1		13.8842	0.51983	0.320218	1.62336	0.104512	0.321133	FLAD1		13.8842	0.375007	0.278407	1.34697	0.177989	0.999966	FLAD1		13.8842	0.417334	0.267686	1.55904	0.118987	0.406702	FLAD1
43.3169	-0.0829121	0.182228	-0.454991	0.649116	0.999517	ZBTB7B		43.3169	0.208398	0.177315	1.1753	0.239875	0.485337	ZBTB7B		43.3169	0.496052	0.222133	2.23313	0.0255404	0.12894	ZBTB7B		43.3169	-0.150561	0.183925	-0.818598	0.413016	0.999966	ZBTB7B		43.3169	0.303957	0.173548	1.75144	0.0798707	0.327807	ZBTB7B
48.266	0.165046	0.209753	0.786856	0.431366	0.999517	ADAM15		48.266	-0.166806	0.212725	-0.784139	0.432958	0.671487	ADAM15		48.266	0.0829866	0.26538	0.312709	0.754502	0.898926	ADAM15		48.266	-0.0338899	0.199385	-0.169973	0.865032	0.999966	ADAM15		48.266	-0.118467	0.197192	-0.600767	0.547995	0.827731	ADAM15
16.3982	0.0290735	0.250908	0.115873	0.907753	0.999517	SLC50A1		16.3982	0.577801	0.233635	2.47309	0.0133951	0.0747829	SLC50A1		16.3982	0.620239	0.265194	2.33881	0.019345	0.106166	SLC50A1		16.3982	0.126256	0.23726	0.532143	0.594627	0.999966	SLC50A1		16.3982	0.366397	0.221898	1.6512	0.0986986	0.366269	SLC50A1
18.091	-0.252073	0.30795	-0.818551	0.413043	0.999517	DPM3		18.091	0.199973	0.299688	0.667269	0.5046	0.727177	DPM3		18.091	-0.0838404	0.39343	-0.213101	0.831248	0.933768	DPM3		18.091	-0.0118768	0.315355	-0.0376619	0.969957	0.999966	DPM3		18.091	0.206143	0.305101	0.675656	0.499259	0.79989	DPM3
46.639	-0.150308	0.265754	-0.565589	0.571673	0.999517	KRTCAP2		46.639	0.241983	0.263348	0.918871	0.358163	0.606925	KRTCAP2		46.639	0.1984	0.360385	0.550522	0.581961	0.801349	KRTCAP2		46.639	0.134373	0.266494	0.504224	0.614104	0.999966	KRTCAP2		46.639	0.189329	0.263708	0.717949	0.472789	0.780487	KRTCAP2
13.5403	-0.682173	0.33298	-2.04869	0.0404921	0.999517	THBS3		13.5403	-0.728934	0.327965	-2.2226	0.026243	0.117126	THBS3		13.5403	-0.502755	0.404076	-1.24421	0.213423	0.484059	THBS3		13.5403	-0.21758	0.302006	-0.720448	0.471249	0.999966	THBS3		13.5403	-0.153847	0.292734	-0.525553	0.599199	0.852874	THBS3
16.5669	0.199318	0.288812	0.690129	0.490113	0.999517	MTX1		16.5669	0.397268	0.282328	1.40712	0.159393	0.382843	MTX1		16.5669	0.117545	0.349346	0.336473	0.736514	0.892495	MTX1		16.5669	0.214396	0.289297	0.741094	0.458637	0.999966	MTX1		16.5669	0.410095	0.277646	1.47704	0.139664	0.442106	MTX1
26.3699	-0.0205873	0.24318	-0.0846588	0.932533	0.999517	GBA		26.3699	0.7517	0.231799	3.24289	0.00118324	0.0125646	GBA		26.3699	0.699169	0.303787	2.30151	0.0213631	0.113535	GBA		26.3699	0.255137	0.24209	1.0539	0.291931	0.999966	GBA		26.3699	0.492461	0.233491	2.10912	0.0349339	0.205736	GBA
21.8195	-0.0936248	0.275703	-0.339585	0.734169	0.999517	SCAMP3		21.8195	0.47604	0.264373	1.80064	0.0717603	0.228847	SCAMP3		21.8195	0.45222	0.340752	1.32712	0.184468	0.446903	SCAMP3		21.8195	0.304911	0.260726	1.16947	0.242214	0.999966	SCAMP3		21.8195	0.201487	0.257022	0.78393	0.433081	0.754155	SCAMP3
25.3287	0.173883	0.252468	0.688735	0.49099	0.999517	CLK2		25.3287	0.0673891	0.252061	0.267352	0.789198	0.902573	CLK2		25.3287	-0.0862042	0.318998	-0.270234	0.78698	0.913665	CLK2		25.3287	0.184639	0.244647	0.754715	0.45042	0.999966	CLK2		25.3287	0.135289	0.239946	0.563831	0.572869	0.840324	CLK2
32.6101	0.278154	0.190924	1.45688	0.145148	0.999517	FDPS		32.6101	0.412561	0.186186	2.21585	0.0267017	0.118427	FDPS		32.6101	0.36678	0.219544	1.67064	0.0947921	0.301506	FDPS		32.6101	-0.0496644	0.184648	-0.268967	0.787955	0.999966	FDPS		32.6101	-0.0119843	0.17718	-0.0676393	0.946073	0.9855	FDPS
575.388	0.0299914	0.0899025	0.3336	0.738682	0.999517	ASH1L		575.388	-0.0204905	0.0903594	-0.226767	0.820605	0.91842	ASH1L		575.388	-0.0986964	0.12162	-0.811513	0.417071	0.689321	ASH1L		575.388	0.0268237	0.0881414	0.304326	0.760879	0.999966	ASH1L		575.388	0.0251511	0.087683	0.286842	0.774234	0.936402	ASH1L
21.2177	0.282318	0.29568	0.954812	0.339673	0.999517	AL353807.5		21.2177	1.26244	0.28204	4.47611	7.60149e-06	0.000199571	AL353807.5		21.2177	1.30501	0.361143	3.61355	0.000302038	0.00444451	AL353807.5		21.2177	0.31205	0.307744	1.01399	0.310587	0.999966	AL353807.5		21.2177	1.59375	0.283709	5.61755	1.93685e-08	1.73808e-06	AL353807.5
101.36	-0.188389	0.125538	-1.50066	0.133443	0.999517	YY1AP1		101.36	-0.19204	0.12422	-1.54597	0.122113	0.325545	YY1AP1		101.36	-0.300925	0.153547	-1.95983	0.0500159	0.202352	YY1AP1		101.36	0.0726586	0.11855	0.612892	0.539948	0.999966	YY1AP1		101.36	-0.0282644	0.11668	-0.242238	0.808596	0.942759	YY1AP1
69.2702	-0.00128656	0.157483	-0.00816954	0.993482	0.999517	DAP3		69.2702	-0.0228518	0.156689	-0.145842	0.884046	0.9499	DAP3		69.2702	0.114104	0.195869	0.582553	0.560195	0.789712	DAP3		69.2702	-0.0550612	0.153724	-0.358182	0.720207	0.999966	DAP3		69.2702	0.109788	0.149177	0.735958	0.461756	0.773693	DAP3
95.7967	-0.14638	0.117338	-1.24751	0.212209	0.999517	GON4L		95.7967	-0.311955	0.117207	-2.66159	0.00777734	0.0511697	GON4L		95.7967	-0.0495901	0.141536	-0.350372	0.72606	0.886264	GON4L		95.7967	-0.0666514	0.11338	-0.587856	0.556629	0.999966	GON4L		95.7967	-0.159723	0.11088	-1.4405	0.149725	0.456853	GON4L
10.9328	0.0056063	0.297359	0.0188536	0.984958	0.999517	SYT11		10.9328	-0.37248	0.301338	-1.23609	0.216426	0.456033	SYT11		10.9328	0.0141417	0.317577	0.0445299	0.964482	0.988423	SYT11		10.9328	0.444963	0.302207	1.47238	0.140919	0.999966	SYT11		10.9328	0.335396	0.29298	1.14477	0.252304	0.591355	SYT11
52.4345	-0.0108435	0.186697	-0.0580807	0.953684	0.999517	RIT1		52.4345	-0.339392	0.189339	-1.79251	0.0730516	0.231745	RIT1		52.4345	-0.342947	0.242185	-1.41605	0.15676	0.406904	RIT1		52.4345	-0.0380939	0.18098	-0.210486	0.833288	0.999966	RIT1		52.4345	-0.124469	0.178676	-0.696617	0.486043	0.792297	RIT1
46.4002	-0.209722	0.202807	-1.0341	0.301091	0.999517	KHDC4		46.4002	-0.508297	0.205173	-2.47741	0.0132339	0.0740342	KHDC4		46.4002	-0.532685	0.249618	-2.134	0.0328429	0.152422	KHDC4		46.4002	0.0239182	0.187636	0.127471	0.898568	0.999966	KHDC4		46.4002	-0.342495	0.188085	-1.82096	0.0686134	0.300953	KHDC4
82.8639	-0.0732919	0.135085	-0.542562	0.587432	0.999517	ARHGEF2		82.8639	-0.265645	0.135428	-1.96152	0.0498186	0.179945	ARHGEF2		82.8639	-0.278228	0.164103	-1.69545	0.08999	0.292174	ARHGEF2		82.8639	-0.04668	0.128666	-0.362799	0.716755	0.999966	ARHGEF2		82.8639	-0.258016	0.1273	-2.02683	0.0426794	0.231773	ARHGEF2
64.4296	0.178877	0.274014	0.652802	0.513884	0.999517	SSR2		64.4296	0.322868	0.274235	1.17734	0.23906	0.484636	SSR2		64.4296	-0.137836	0.374989	-0.367573	0.713191	0.879579	SSR2		64.4296	-0.0814536	0.273477	-0.297845	0.765822	0.999966	SSR2		64.4296	0.00730528	0.27125	0.0269319	0.978514	0.993537	SSR2
34.5677	-0.0184335	0.27464	-0.067119	0.946487	0.999517	LAMTOR2		34.5677	0.703379	0.268106	2.62351	0.00870288	0.0552749	LAMTOR2		34.5677	0.493166	0.361864	1.36285	0.17293	0.430663	LAMTOR2		34.5677	0.247999	0.280509	0.884106	0.376639	0.999966	LAMTOR2		34.5677	0.921383	0.270425	3.40716	0.000656419	0.0115911	LAMTOR2
43.9681	-0.325745	0.636647	-0.511657	0.608891	0.999517	LMNA		43.9681	-1.94212	0.654566	-2.96704	0.00300686	0.0254797	LMNA		43.9681	-3.68632	0.932819	-3.95181	7.75623e-05	0.00143681	LMNA		43.9681	-0.368481	0.629635	-0.58523	0.558393	0.999966	LMNA		43.9681	-1.37485	0.632938	-2.17216	0.0298432	0.18721	LMNA
46.0541	0.0948438	0.208124	0.455708	0.6486	0.999517	SEMA4A		46.0541	-0.101333	0.209583	-0.483498	0.628742	0.811826	SEMA4A		46.0541	0.11994	0.263509	0.455164	0.648991	0.842442	SEMA4A		46.0541	-0.257084	0.198115	-1.29765	0.194408	0.999966	SEMA4A		46.0541	-0.478289	0.19711	-2.42651	0.015245	0.123723	SEMA4A
13.8012	0.607031	0.329084	1.84461	0.0650944	0.999517	SLC25A44		13.8012	0.627377	0.325359	1.92826	0.0538227	0.18862	SLC25A44		13.8012	0.239344	0.375278	0.637778	0.523618	0.764853	SLC25A44		13.8012	0.152569	0.303864	0.502096	0.6156	0.999966	SLC25A44		13.8012	0.270882	0.293278	0.923637	0.355675	0.687245	SLC25A44
46.7045	-0.186969	0.185989	-1.00527	0.314767	0.999517	PMF1		46.7045	-0.416283	0.186943	-2.22679	0.0259614	0.116392	PMF1		46.7045	-0.528461	0.225354	-2.34503	0.0190256	0.105434	PMF1		46.7045	0.0282087	0.173436	0.162646	0.870797	0.999966	PMF1		46.7045	-0.339238	0.173641	-1.95367	0.0507405	0.254674	PMF1
48.8413	0.255735	0.217253	1.17713	0.239144	0.999517	SMG5		48.8413	0.136268	0.217961	0.625196	0.531843	0.748023	SMG5		48.8413	0.106487	0.274115	0.388477	0.697663	0.87033	SMG5		48.8413	-0.0789404	0.202816	-0.389221	0.697113	0.999966	SMG5		48.8413	-0.176323	0.200887	-0.877719	0.380096	0.709524	SMG5
13.5102	0.0577573	0.450292	0.128266	0.897938	0.999517	GLMP		13.5102	-0.00506513	0.451962	-0.011207	0.991058	0.997112	GLMP		13.5102	0.280091	0.611495	0.458043	0.646922	0.842079	GLMP		13.5102	0.274347	0.452153	0.606758	0.544012	0.999966	GLMP		13.5102	0.38389	0.445645	0.861426	0.389004	0.717039	GLMP
31.3428	-0.0324862	0.215646	-0.150646	0.880255	0.999517	CCT3		31.3428	0.259378	0.210098	1.23455	0.216997	0.456949	CCT3		31.3428	0.317221	0.262037	1.2106	0.226051	0.500465	CCT3		31.3428	0.12916	0.221391	0.5834	0.559624	0.999966	CCT3		31.3428	0.443548	0.211448	2.09767	0.0359346	0.210156	CCT3
124.204	-0.0175033	0.175323	-0.0998346	0.920476	0.999517	MEF2D		124.204	-0.708062	0.180018	-3.93329	8.37923e-05	0.00147485	MEF2D		124.204	-0.60216	0.237037	-2.54036	0.0110738	0.0726898	MEF2D		124.204	-0.0542813	0.172547	-0.314588	0.753074	0.999966	MEF2D		124.204	-0.593661	0.17402	-3.41146	0.000646171	0.0114815	MEF2D
10.3339	-0.0310107	0.349008	-0.088854	0.929198	0.999517	NAXE		10.3339	0.448364	0.33387	1.34293	0.179295	0.410053	NAXE		10.3339	0.61341	0.423556	1.44824	0.14755	0.394668	NAXE		10.3339	-0.0605997	0.3398	-0.178339	0.858457	0.999966	NAXE		10.3339	-0.0446305	0.328846	-0.135719	0.892044	0.967898	NAXE
11.7534	0.577329	0.34026	1.69673	0.0897481	0.999517	GPATCH4		11.7534	1.09797	0.327453	3.35306	0.000799238	0.00912415	GPATCH4		11.7534	0.524802	0.38847	1.35095	0.176712	0.43632	GPATCH4		11.7534	0.534726	0.330355	1.61864	0.105525	0.999966	GPATCH4		11.7534	0.527033	0.321614	1.63872	0.101273	0.372058	GPATCH4
35.1524	-0.0848081	0.165302	-0.513048	0.607918	0.999517	ISG20L2		35.1524	-0.100214	0.161804	-0.619354	0.535683	0.750439	ISG20L2		35.1524	0.325819	0.192708	1.69074	0.0908871	0.294049	ISG20L2		35.1524	0.0714284	0.165867	0.430638	0.666732	0.999966	ISG20L2		35.1524	0.0313124	0.159505	0.19631	0.844368	0.952873	ISG20L2
14.6365	-0.188635	0.310515	-0.607491	0.543525	0.999517	RRNAD1		14.6365	-0.247518	0.308427	-0.802516	0.422255	0.661838	RRNAD1		14.6365	-0.00204373	0.398587	-0.00512744	0.995909	0.998911	RRNAD1		14.6365	-0.386557	0.313897	-1.23148	0.218145	0.999966	RRNAD1		14.6365	-0.165661	0.299188	-0.553703	0.579782	0.843583	RRNAD1
12.0909	0.107997	0.35703	0.302488	0.76228	0.999517	MRPL24		12.0909	0.273875	0.351453	0.779266	0.435823	0.673925	MRPL24		12.0909	0.394941	0.455843	0.866395	0.386273	0.662944	MRPL24		12.0909	0.332373	0.365504	0.909354	0.363163	0.999966	MRPL24		12.0909	0.293125	0.358095	0.818567	0.413033	0.737118	MRPL24
48.9941	0.0893074	0.181823	0.491179	0.6233	0.999517	HDGF		48.9941	0.173009	0.180098	0.960639	0.336734	0.585382	HDGF		48.9941	0.00161597	0.227164	0.00711369	0.994324	0.998624	HDGF		48.9941	-0.0978355	0.185041	-0.528722	0.596998	0.999966	HDGF		48.9941	0.198273	0.177556	1.11668	0.26413	0.603569	HDGF
28.9411	-0.0753365	0.198207	-0.38009	0.703878	0.999517	PRCC		28.9411	-0.108015	0.194714	-0.554737	0.579075	0.778659	PRCC		28.9411	-0.0903889	0.219667	-0.411481	0.68072	0.860304	PRCC		28.9411	-0.0039356	0.188544	-0.0208736	0.983346	0.999966	PRCC		28.9411	-0.198009	0.184667	-1.07225	0.283609	0.622035	PRCC
116.208	0.0951721	0.149496	0.63662	0.524372	0.999517	ARHGEF11		116.208	0.378677	0.147846	2.56129	0.0104286	0.0626285	ARHGEF11		116.208	0.360059	0.193409	1.86165	0.0626523	0.232525	ARHGEF11		116.208	0.0495555	0.144906	0.341983	0.732364	0.999966	ARHGEF11		116.208	0.362413	0.141646	2.55858	0.0105101	0.0967738	ARHGEF11
33.7322	-0.199503	0.218028	-0.915034	0.360174	0.999517	ETV3		33.7322	-0.785016	0.225166	-3.48639	0.00048959	0.00626905	ETV3		33.7322	-0.814324	0.272347	-2.99002	0.00278958	0.0264648	ETV3		33.7322	-0.0281668	0.215924	-0.130447	0.896212	0.999966	ETV3		33.7322	-0.12155	0.212691	-0.571486	0.56767	0.837695	ETV3
54.9499	-0.102491	0.2259	-0.453701	0.650044	0.999517	CD1D		54.9499	-0.218788	0.227306	-0.962523	0.335787	0.584964	CD1D		54.9499	-0.281531	0.308693	-0.912011	0.361763	0.642639	CD1D		54.9499	0.408215	0.227944	1.79086	0.0733158	0.999966	CD1D		54.9499	0.327336	0.226457	1.44547	0.148327	0.454949	CD1D
759.321	0.100463	0.227699	0.441212	0.659059	0.999517	MNDA		759.321	0.296719	0.22783	1.30237	0.192789	0.428183	MNDA		759.321	0.400508	0.321083	1.24737	0.212263	0.482528	MNDA		759.321	-0.0347493	0.227794	-0.152547	0.878756	0.999966	MNDA		759.321	0.315732	0.22744	1.3882	0.165076	0.47849	MNDA
273.095	0.338021	0.172546	1.95901	0.0501114	0.999517	IFI16		273.095	1.10408	0.171485	6.43835	1.20778e-10	1.5931e-08	IFI16		273.095	1.46047	0.23674	6.16906	6.8695e-10	1.00276e-07	IFI16		273.095	0.298789	0.172377	1.73334	0.0830348	0.999966	IFI16		273.095	1.02288	0.170376	6.00364	1.92945e-09	2.3672e-07	IFI16
20.7457	0.686882	0.502593	1.36668	0.171727	0.999517	AIM2		20.7457	3.09325	0.477751	6.47462	9.50498e-11	1.30465e-08	AIM2		20.7457	3.14667	0.620585	5.0705	3.96775e-07	1.77115e-05	AIM2		20.7457	0.16078	0.466065	0.344973	0.730115	0.999966	AIM2		20.7457	2.26576	0.441724	5.12936	2.90723e-07	1.76824e-05	AIM2
16.6763	-0.092094	0.300802	-0.306161	0.759482	0.999517	DUSP23		16.6763	0.276224	0.293802	0.94017	0.34713	0.595671	DUSP23		16.6763	0.308852	0.397316	0.777347	0.436954	0.704532	DUSP23		16.6763	0.0774562	0.315009	0.245886	0.80577	0.999966	DUSP23		16.6763	0.117133	0.306891	0.381675	0.702702	0.903589	DUSP23
10.0072	1.18587	0.652602	1.81714	0.0691954	0.999517	SLAMF8		10.0072	3.62134	0.626632	5.77905	7.51228e-09	5.44665e-07	SLAMF8		10.0072	2.19948	0.803527	2.73728	0.00619489	0.0476946	SLAMF8		10.0072	1.55814	0.870922	1.78907	0.0736037	0.999966	SLAMF8		10.0072	5.05456	0.800624	6.31327	2.73195e-10	4.82409e-08	SLAMF8
197.298	-0.246828	0.189527	-1.30234	0.1928	0.999517	TAGLN2		197.298	-0.110114	0.18985	-0.580004	0.561912	0.768468	TAGLN2		197.298	-0.330945	0.262389	-1.26127	0.20721	0.477555	TAGLN2		197.298	0.0291116	0.189345	0.153749	0.877808	0.999966	TAGLN2		197.298	0.104403	0.188486	0.553904	0.579644	0.843583	TAGLN2
16.9039	-0.17455	0.292079	-0.597611	0.5501	0.999517	PIGM		16.9039	-0.142153	0.287584	-0.494303	0.621092	0.805272	PIGM		16.9039	-0.00412334	0.366951	-0.0112368	0.991035	0.998004	PIGM		16.9039	0.183271	0.283258	0.64701	0.517625	0.999966	PIGM		16.9039	-0.107379	0.281579	-0.381345	0.702948	0.903589	PIGM
47.8929	-0.0438301	0.254224	-0.172407	0.863117	0.999517	PEA15		47.8929	0.024461	0.254503	0.0961126	0.923431	0.967715	PEA15		47.8929	0.455651	0.347956	1.30951	0.190363	0.455343	PEA15		47.8929	0.0810674	0.261537	0.309965	0.756588	0.999966	PEA15		47.8929	0.0010947	0.25956	0.00421753	0.996635	0.99947	PEA15
62.0483	0.100521	0.142209	0.706853	0.479658	0.999517	DCAF8		62.0483	-0.30909	0.14472	-2.13578	0.0326972	0.135594	DCAF8		62.0483	-0.33717	0.162067	-2.08043	0.0374859	0.167851	DCAF8		62.0483	-0.0377647	0.130959	-0.288369	0.773064	0.999966	DCAF8		62.0483	-0.161286	0.127922	-1.26082	0.207374	0.535342	DCAF8
184.258	0.117971	0.0890367	1.32497	0.18518	0.999517	COPA		184.258	0.0400861	0.08861	0.452388	0.65099	0.826706	COPA		184.258	0.205189	0.106158	1.93285	0.0532542	0.209829	COPA		184.258	-0.0378894	0.0866024	-0.43751	0.661741	0.999966	COPA		184.258	0.0513874	0.0838281	0.61301	0.53987	0.822393	COPA
33.969	0.117821	0.191286	0.615942	0.537933	0.999517	NCSTN		33.969	0.217814	0.187442	1.16203	0.245222	0.490466	NCSTN		33.969	0.494831	0.226812	2.18168	0.0291329	0.140691	NCSTN		33.969	0.0329304	0.188538	0.174661	0.861346	0.999966	NCSTN		33.969	0.145271	0.181013	0.802544	0.422238	0.745165	NCSTN
51.4428	-0.0286047	0.195965	-0.145968	0.883946	0.999517	CD84		51.4428	-0.311155	0.198266	-1.56938	0.116559	0.316281	CD84		51.4428	-0.0217026	0.249705	-0.0869129	0.930741	0.976037	CD84		51.4428	0.00447213	0.192579	0.0232223	0.981473	0.999966	CD84		51.4428	-0.185818	0.191213	-0.971784	0.331158	0.665971	CD84
111.039	-0.145346	0.188218	-0.772223	0.439982	0.999517	CD48		111.039	0.169244	0.187316	0.903524	0.366248	0.612912	CD48		111.039	0.532979	0.256664	2.07657	0.0378415	0.169098	CD48		111.039	0.038527	0.189046	0.203797	0.838512	0.999966	CD48		111.039	0.325569	0.186303	1.74752	0.0805475	0.329529	CD48
39.5382	1.03587	0.568587	1.82183	0.0684804	0.999517	SLAMF7		39.5382	4.20453	0.554223	7.58635	3.29048e-14	1.33423e-11	SLAMF7		39.5382	3.5391	0.746761	4.73927	2.14492e-06	6.98887e-05	SLAMF7		39.5382	1.19839	0.583638	2.05331	0.0400421	0.999966	SLAMF7		39.5382	4.1046	0.564511	7.27107	3.56663e-13	2.14427e-10	SLAMF7
33.8013	0.198299	0.25557	0.775907	0.437804	0.999517	CD244		33.8013	-0.654013	0.266573	-2.45341	0.0141507	0.0776552	CD244		33.8013	-1.33516	0.343079	-3.89169	9.95471e-05	0.00176065	CD244		33.8013	-0.19903	0.250918	-0.793209	0.427656	0.999966	CD244		33.8013	-0.438918	0.250026	-1.75549	0.0791755	0.326722	CD244
26.8006	-0.0321511	0.21918	-0.146688	0.883378	0.999517	F11R		26.8006	-0.0778051	0.216772	-0.358926	0.71965	0.863558	F11R		26.8006	0.150979	0.253913	0.594611	0.552104	0.784278	F11R		26.8006	-0.164607	0.215445	-0.764035	0.444846	0.999966	F11R		26.8006	-0.118031	0.207451	-0.568961	0.569383	0.838526	F11R
41.4645	0.0423732	0.165001	0.256805	0.797329	0.999517	USF1		41.4645	0.235086	0.159429	1.47456	0.140332	0.355526	USF1		41.4645	0.235527	0.189944	1.23998	0.214984	0.486391	USF1		41.4645	-0.0109149	0.156609	-0.0696953	0.944436	0.999966	USF1		41.4645	0.198417	0.148247	1.33841	0.180761	0.5005	USF1
163.595	-0.12014	0.124147	-0.967723	0.333183	0.999517	ARHGAP30		163.595	0.089829	0.123124	0.729582	0.465646	0.697672	ARHGAP30		163.595	0.25789	0.162479	1.58722	0.112464	0.33467	ARHGAP30		163.595	0.105344	0.122696	0.858576	0.390574	0.999966	ARHGAP30		163.595	0.114967	0.121198	0.948586	0.342831	0.676216	ARHGAP30
31.2364	0.140716	0.215984	0.65151	0.514717	0.999517	PFDN2		31.2364	0.37743	0.211082	1.78807	0.0737642	0.233065	PFDN2		31.2364	0.170665	0.256941	0.664218	0.506551	0.754647	PFDN2		31.2364	-0.00234722	0.216371	-0.0108481	0.991345	0.999966	PFDN2		31.2364	0.264866	0.206703	1.28138	0.200059	0.525617	PFDN2
13.1628	0.103058	0.284472	0.362278	0.717144	0.999517	NIT1		13.1628	0.518032	0.268969	1.926	0.0541049	0.189307	NIT1		13.1628	0.350095	0.307404	1.13887	0.254755	0.534303	NIT1		13.1628	-0.182481	0.274494	-0.664792	0.506183	0.999966	NIT1		13.1628	0.246166	0.251102	0.980345	0.326916	0.662056	NIT1
17.1805	-0.0043666	0.239231	-0.0182526	0.985437	0.999517	DEDD		17.1805	0.301896	0.226615	1.3322	0.182794	0.414802	DEDD		17.1805	0.287116	0.250078	1.1481	0.250925	0.529807	DEDD		17.1805	0.0490341	0.218291	0.224628	0.822269	0.999966	DEDD		17.1805	-0.0522349	0.210667	-0.24795	0.804173	0.941817	DEDD
44.9517	0.438524	0.237051	1.84991	0.0643264	0.999517	UFC1		44.9517	0.253517	0.238973	1.06086	0.288753	0.537005	UFC1		44.9517	-0.0978096	0.316342	-0.309189	0.757177	0.899867	UFC1		44.9517	-0.133379	0.233007	-0.572425	0.567034	0.999966	UFC1		44.9517	-0.090722	0.229674	-0.395004	0.69284	0.899148	UFC1
25.4229	0.065351	0.207308	0.315236	0.752583	0.999517	NDUFS2		25.4229	0.372779	0.19905	1.87279	0.0610972	0.205623	NDUFS2		25.4229	0.252173	0.240434	1.04882	0.294259	0.575019	NDUFS2		25.4229	0.118477	0.209129	0.566528	0.571035	0.999966	NDUFS2		25.4229	0.138961	0.200874	0.69178	0.489076	0.793995	NDUFS2
429.647	0.155706	0.29566	0.526637	0.598446	0.999517	FCER1G		429.647	0.875312	0.295393	2.96321	0.00304451	0.0256987	FCER1G		429.647	1.1162	0.417541	2.67328	0.0075113	0.0556385	FCER1G		429.647	0.00373414	0.295923	0.0126186	0.989932	0.999966	FCER1G		429.647	0.562292	0.295274	1.9043	0.0568706	0.272086	FCER1G
11.3025	-0.0981154	0.383988	-0.255517	0.798324	0.999517	TOMM40L		11.3025	0.537622	0.368824	1.45767	0.144933	0.361115	TOMM40L		11.3025	0.692718	0.467192	1.48273	0.138147	0.379817	TOMM40L		11.3025	0.209255	0.380332	0.550192	0.582188	0.999966	TOMM40L		11.3025	0.533416	0.366202	1.45661	0.145223	0.451292	TOMM40L
45.5848	0.0557381	0.181559	0.306997	0.758846	0.999517	SDHC		45.5848	0.145967	0.179126	0.814883	0.415139	0.655332	SDHC		45.5848	0.201556	0.227846	0.884615	0.376365	0.654038	SDHC		45.5848	-0.178244	0.178009	-1.00132	0.316673	0.999966	SDHC		45.5848	0.0797403	0.170694	0.467154	0.64039	0.873208	SDHC
176.253	0.151183	0.317845	0.47565	0.634324	0.999517	FCGR2A		176.253	0.855897	0.317152	2.69869	0.00696122	0.0473363	FCGR2A		176.253	0.713283	0.444943	1.60309	0.108915	0.328487	FCGR2A		176.253	0.180522	0.316946	0.569566	0.568972	0.999966	FCGR2A		176.253	0.475684	0.316066	1.50501	0.13232	0.428719	FCGR2A
10.8759	0.164111	0.425022	0.386124	0.699405	0.999517	HSPA6		10.8759	0.892916	0.411653	2.1691	0.030075	0.128517	HSPA6		10.8759	1.85209	0.554955	3.33736	0.000845775	0.0102429	HSPA6		10.8759	-0.158434	0.435605	-0.363709	0.716075	0.999966	HSPA6		10.8759	0.737724	0.408014	1.80808	0.0705935	0.305598	HSPA6
43.7874	0.465676	0.354753	1.31267	0.189293	0.999517	FCGR3A		43.7874	1.97819	0.348034	5.68388	1.3167e-08	9.00953e-07	FCGR3A		43.7874	2.54042	0.481469	5.2764	1.31747e-07	7.10523e-06	FCGR3A		43.7874	0.263533	0.357898	0.736337	0.461526	0.999966	FCGR3A		43.7874	1.21079	0.349319	3.46613	0.000528001	0.00979756	FCGR3A
15.3477	-0.0843577	0.462866	-0.182251	0.855386	0.999517	FCGR2B		15.3477	0.520221	0.45504	1.14324	0.252938	0.498733	FCGR2B		15.3477	0.793198	0.596522	1.3297	0.183616	0.445896	FCGR2B		15.3477	0.317752	0.460083	0.690641	0.489791	0.999966	FCGR2B		15.3477	0.647413	0.451773	1.43305	0.151844	0.459604	FCGR2B
280.311	0.0574332	0.101022	0.568519	0.569683	0.999517	ATF6		280.311	0.134176	0.100835	1.33065	0.183304	0.415209	ATF6		280.311	-0.00154108	0.131374	-0.0117305	0.990641	0.998004	ATF6		280.311	-0.00583942	0.098234	-0.059444	0.952598	0.999966	ATF6		280.311	0.0192644	0.0971364	0.198323	0.842792	0.952873	ATF6
77.6719	0.158201	0.135465	1.16783	0.242874	0.999517	UHMK1		77.6719	0.326766	0.132526	2.46569	0.0136751	0.0759591	UHMK1		77.6719	0.426712	0.160013	2.66673	0.00765934	0.0563719	UHMK1		77.6719	0.0161821	0.130165	0.12432	0.901062	0.999966	UHMK1		77.6719	0.160922	0.12532	1.28409	0.19911	0.523753	UHMK1
19.6823	-0.0940828	0.441853	-0.212928	0.831383	0.999517	UAP1		19.6823	-0.82744	0.45479	-1.81939	0.068852	0.222818	UAP1		19.6823	-1.04304	0.590795	-1.76548	0.0774833	0.267233	UAP1		19.6823	-0.0986922	0.439035	-0.224793	0.82214	0.999966	UAP1		19.6823	-0.322166	0.438511	-0.73468	0.462534	0.773816	UAP1
32.7653	0.100631	0.242295	0.415324	0.677905	0.999517	MGST3		32.7653	-0.00679703	0.242566	-0.0280214	0.977645	0.990676	MGST3		32.7653	-0.280928	0.293906	-0.955843	0.339152	0.622992	MGST3		32.7653	-0.253687	0.239465	-1.05939	0.289422	0.999966	MGST3		32.7653	-0.162326	0.232985	-0.696722	0.485977	0.792297	MGST3
23.3963	-0.117744	0.223247	-0.527416	0.597905	0.999517	ALDH9A1		23.3963	0.119148	0.214113	0.556471	0.577889	0.777978	ALDH9A1		23.3963	0.268066	0.252361	1.06223	0.288131	0.569293	ALDH9A1		23.3963	-0.204521	0.205583	-0.994836	0.319816	0.999966	ALDH9A1		23.3963	-0.302021	0.199232	-1.51593	0.129538	0.425895	ALDH9A1
61.6799	-0.326543	0.169503	-1.92648	0.054045	0.999517	TMCO1		61.6799	0.0893905	0.164379	0.543809	0.586573	0.78248	TMCO1		61.6799	0.209476	0.214116	0.978332	0.32791	0.610226	TMCO1		61.6799	-0.129314	0.166724	-0.775615	0.437976	0.999966	TMCO1		61.6799	0.050246	0.161507	0.311108	0.755719	0.927222	TMCO1
23.2554	-0.0248976	0.225177	-0.110569	0.911958	0.999517	UCK2		23.2554	-0.0158501	0.221046	-0.071705	0.942837	0.976739	UCK2		23.2554	-0.234799	0.263831	-0.889959	0.373488	0.651417	UCK2		23.2554	-0.0180775	0.221609	-0.0815737	0.934986	0.999966	UCK2		23.2554	-0.286738	0.218668	-1.31129	0.189759	0.511515	UCK2
44.5714	-0.152372	0.168442	-0.904599	0.365678	0.999517	POGK		44.5714	-0.0686815	0.164714	-0.416975	0.676696	0.842159	POGK		44.5714	-0.00408233	0.193965	-0.0210467	0.983208	0.996405	POGK		44.5714	-0.107924	0.165245	-0.653112	0.513684	0.999966	POGK		44.5714	-0.0482283	0.158964	-0.303391	0.761592	0.929636	POGK
10.2753	0.334258	0.313364	1.06668	0.286118	0.999517	TADA1		10.2753	-0.466607	0.332084	-1.40509	0.159995	0.38354	TADA1		10.2753	-0.118722	0.336376	-0.352945	0.724129	0.884598	TADA1		10.2753	-0.0248724	0.280039	-0.0888176	0.929227	0.999966	TADA1		10.2753	-0.512847	0.282145	-1.81767	0.0691143	0.301716	TADA1
163.518	-0.00980369	0.123432	-0.0794257	0.936694	0.999517	POU2F1		163.518	-0.188786	0.124326	-1.51847	0.128897	0.337679	POU2F1		163.518	-0.244109	0.160546	-1.52049	0.128389	0.362439	POU2F1		163.518	-0.0125465	0.118526	-0.105855	0.915698	0.999966	POU2F1		163.518	-0.261332	0.118297	-2.20912	0.0271663	0.176718	POU2F1
12.3598	-0.0457575	0.316089	-0.144761	0.884899	0.999517	CD247		12.3598	-0.0794409	0.313224	-0.253623	0.799787	0.909137	CD247		12.3598	-0.00470411	0.419056	-0.0112255	0.991044	0.998004	CD247		12.3598	0.131908	0.30735	0.42918	0.667792	0.999966	CD247		12.3598	-0.385829	0.310997	-1.24062	0.214746	0.544223	CD247
67.1937	-0.0306019	0.228385	-0.133993	0.893408	0.999517	CREG1		67.1937	0.348873	0.226654	1.53923	0.123748	0.327879	CREG1		67.1937	0.84123	0.307248	2.73795	0.00618233	0.0476946	CREG1		67.1937	-0.0923834	0.230357	-0.401045	0.688387	0.999966	CREG1		67.1937	0.327524	0.225374	1.45325	0.146155	0.452333	CREG1
360.094	0.0974783	0.130273	0.748259	0.454304	0.999517	RCSD1		360.094	-0.0214085	0.131121	-0.163272	0.870304	0.944242	RCSD1		360.094	-0.0800836	0.178772	-0.447964	0.654179	0.845767	RCSD1		360.094	0.0352844	0.129134	0.273239	0.78467	0.999966	RCSD1		360.094	0.137062	0.128421	1.06729	0.285843	0.623058	RCSD1
47.4632	-0.0723534	0.19471	-0.371596	0.710194	0.999517	MPZL1		47.4632	-0.220947	0.195136	-1.13227	0.257521	0.504875	MPZL1		47.4632	-0.111183	0.244646	-0.454464	0.649495	0.842696	MPZL1		47.4632	0.0242234	0.184314	0.131425	0.895439	0.999966	MPZL1		47.4632	-0.371372	0.185025	-2.00715	0.0447341	0.23832	MPZL1
20.3079	0.11564	0.253854	0.455538	0.648722	0.999517	MPC2		20.3079	0.261807	0.246791	1.06084	0.28876	0.537005	MPC2		20.3079	-0.194049	0.292281	-0.663913	0.506746	0.754647	MPC2		20.3079	-0.330514	0.22713	-1.45517	0.145621	0.999966	MPC2		20.3079	-0.375639	0.219874	-1.70843	0.0875565	0.344066	MPC2
110.822	-0.140633	0.142845	-0.984514	0.324863	0.999517	DCAF6		110.822	-0.23455	0.143148	-1.63851	0.101315	0.28773	DCAF6		110.822	-0.223766	0.182259	-1.22774	0.219546	0.492338	DCAF6		110.822	-0.192537	0.138333	-1.39184	0.163971	0.999966	DCAF6		110.822	-0.120841	0.135836	-0.889609	0.373676	0.704859	DCAF6
25.0001	-0.13147	0.218727	-0.60107	0.547793	0.999517	TIPRL		25.0001	0.524249	0.204639	2.56183	0.0104123	0.0625655	TIPRL		25.0001	0.354403	0.248306	1.42728	0.153498	0.403451	TIPRL		25.0001	-0.0297485	0.219304	-0.13565	0.892098	0.999966	TIPRL		25.0001	0.382062	0.20401	1.87276	0.0611015	0.283209	TIPRL
138.557	0.170397	0.151514	1.12463	0.260747	0.999517	SFT2D2		138.557	1.04725	0.147897	7.08093	1.43195e-12	3.73263e-10	SFT2D2		138.557	1.06316	0.198513	5.35564	8.52541e-08	5.18535e-06	SFT2D2		138.557	0.0302524	0.148769	0.203352	0.83886	0.999966	SFT2D2		138.557	0.841714	0.143833	5.85201	4.85671e-09	5.37083e-07	SFT2D2
19.8544	0.341423	0.342703	0.996263	0.319122	0.999517	TBX19		19.8544	0.767772	0.336602	2.28095	0.0225514	0.106824	TBX19		19.8544	0.255171	0.42957	0.594015	0.552502	0.784539	TBX19		19.8544	0.0920403	0.331737	0.27745	0.781435	0.999966	TBX19		19.8544	0.811447	0.318344	2.54897	0.0108042	0.0988177	TBX19
12.5504	0.0221207	0.486074	0.045509	0.963702	0.999517	ATP1B1		12.5504	1.00563	0.474975	2.11723	0.0342405	0.139927	ATP1B1		12.5504	1.14204	0.6507	1.7551	0.0792427	0.270548	ATP1B1		12.5504	-0.311749	0.515277	-0.605011	0.545171	0.999966	ATP1B1		12.5504	0.538837	0.490374	1.09883	0.271843	0.609511	ATP1B1
26.1745	-0.0833594	0.234724	-0.355137	0.722487	0.999517	NME7		26.1745	-0.789668	0.245488	-3.21673	0.00129661	0.0134426	NME7		26.1745	-0.629949	0.277331	-2.27147	0.0231183	0.120466	NME7		26.1745	0.0601656	0.22097	0.272279	0.785407	0.999966	NME7		26.1745	-0.408895	0.222789	-1.83534	0.0664548	0.296112	NME7
33.572	-0.037566	0.19527	-0.19238	0.847445	0.999517	BLZF1		33.572	0.240134	0.187882	1.27811	0.20121	0.438367	BLZF1		33.572	0.598218	0.217302	2.75293	0.00590642	0.0460895	BLZF1		33.572	0.156795	0.181924	0.861871	0.388759	0.999966	BLZF1		33.572	0.251464	0.175168	1.43556	0.151128	0.458525	BLZF1
20.7224	0.0817027	0.336002	0.243161	0.80788	0.999517	SLC19A2		20.7224	-0.343704	0.342606	-1.0032	0.315763	0.564432	SLC19A2		20.7224	-0.813453	0.422272	-1.92637	0.0540582	0.211266	SLC19A2		20.7224	0.152968	0.316268	0.483665	0.628624	0.999966	SLC19A2		20.7224	-0.327127	0.318901	-1.0258	0.304988	0.642075	SLC19A2
33.6114	-0.00356071	0.251136	-0.0141784	0.988688	0.999517	F5		33.6114	-0.497187	0.257138	-1.93354	0.0531696	0.187171	F5		33.6114	-0.861514	0.32343	-2.66368	0.00772904	0.0566762	F5		33.6114	-0.00297786	0.241011	-0.0123557	0.990142	0.999966	F5		33.6114	-0.228956	0.240112	-0.953536	0.340318	0.674092	F5
10.8538	-0.197865	0.378804	-0.522341	0.601433	0.999517	C1orf112		10.8538	-0.321767	0.376823	-0.853894	0.393163	0.636174	C1orf112		10.8538	0.56058	0.446348	1.25593	0.209143	0.479718	C1orf112		10.8538	0.244367	0.348417	0.701363	0.483077	0.999966	C1orf112		10.8538	0.147658	0.342464	0.431162	0.666351	0.886109	C1orf112
200.579	0.172882	0.382849	0.451566	0.651582	0.999517	SELL		200.579	1.45138	0.381663	3.80277	0.000143085	0.00231046	SELL		200.579	1.38674	0.538443	2.57546	0.0100105	0.0681194	SELL		200.579	0.177485	0.382796	0.463654	0.642896	0.999966	SELL		200.579	1.05578	0.381357	2.76847	0.00563205	0.0615366	SELL
17.8071	0.0725445	0.30314	0.23931	0.810865	0.999517	SCYL3		17.8071	0.301263	0.296142	1.01729	0.309014	0.557712	SCYL3		17.8071	0.236402	0.358929	0.658631	0.510133	0.756253	SCYL3		17.8071	0.0339708	0.291587	0.116503	0.907254	0.999966	SCYL3		17.8071	0.491519	0.27725	1.77283	0.0762561	0.318715	SCYL3
44.012	-0.286563	0.220842	-1.29759	0.194428	0.999517	KIFAP3		44.012	-0.745988	0.225861	-3.30286	0.000957047	0.0104777	KIFAP3		44.012	-0.667871	0.288536	-2.31469	0.0206299	0.110823	KIFAP3		44.012	0.0316986	0.215275	0.147247	0.882937	0.999966	KIFAP3		44.012	-0.392626	0.216528	-1.81328	0.0697888	0.303434	KIFAP3
421.454	-0.0583475	0.0783851	-0.744369	0.456653	0.999517	PRRC2C		421.454	0.18797	0.0776281	2.42142	0.0154602	0.0828914	PRRC2C		421.454	0.258939	0.101383	2.55406	0.0106475	0.0709686	PRRC2C		421.454	0.049197	0.0767747	0.640797	0.521655	0.999966	PRRC2C		421.454	0.201869	0.0754554	2.67535	0.00746519	0.0746857	PRRC2C
29.2946	0.104958	0.201593	0.520641	0.602617	0.999517	VAMP4		29.2946	-0.0236193	0.19999	-0.118102	0.905987	0.961293	VAMP4		29.2946	-0.0010442	0.226779	-0.00460451	0.996326	0.998911	VAMP4		29.2946	-0.139732	0.185061	-0.75506	0.450213	0.999966	VAMP4		29.2946	-0.0195993	0.176594	-0.110985	0.911628	0.973833	VAMP4
11.7031	0.409794	0.383499	1.06857	0.285266	0.999517	DNM3		11.7031	-0.182797	0.394898	-0.462896	0.643439	0.820926	DNM3		11.7031	-0.774394	0.460167	-1.68286	0.092403	0.297277	DNM3		11.7031	-0.353625	0.377621	-0.936456	0.349038	0.999966	DNM3		11.7031	-0.0330948	0.360724	-0.0917455	0.9269	0.978494	DNM3
15.8361	0.0250698	0.31367	0.0799242	0.936298	0.999517	PIGC		15.8361	0.00903858	0.312002	0.0289696	0.976889	0.990459	PIGC		15.8361	-0.0539217	0.390838	-0.137964	0.890269	0.958959	PIGC		15.8361	0.0898377	0.308866	0.290863	0.771156	0.999966	PIGC		15.8361	-0.175238	0.307251	-0.570342	0.568446	0.837752	PIGC
128.815	0.0519937	0.160612	0.323723	0.746148	0.999517	SUCO		128.815	-0.0721386	0.161673	-0.446201	0.655452	0.829238	SUCO		128.815	0.0551416	0.211912	0.26021	0.794701	0.917525	SUCO		128.815	0.0361925	0.157234	0.230183	0.81795	0.999966	SUCO		128.815	-0.0649317	0.156409	-0.41514	0.678039	0.891887	SUCO
28.8532	0.277014	0.237607	1.16585	0.243675	0.999517	AL645568.1		28.8532	0.166377	0.237269	0.701216	0.483168	0.710784	AL645568.1		28.8532	-0.283837	0.28093	-1.01035	0.312328	0.596125	AL645568.1		28.8532	0.120886	0.223339	0.541265	0.588325	0.999966	AL645568.1		28.8532	-0.204615	0.222965	-0.917702	0.358775	0.69062	AL645568.1
40.3064	0.037586	0.16487	0.227974	0.819666	0.999517	PRDX6		40.3064	0.154722	0.160923	0.961463	0.336319	0.585191	PRDX6		40.3064	0.128671	0.19827	0.648968	0.516359	0.760848	PRDX6		40.3064	-0.0129669	0.169755	-0.0763859	0.939112	0.999966	PRDX6		40.3064	0.22969	0.160264	1.4332	0.1518	0.459597	PRDX6
76.8482	0.0466687	0.129962	0.359095	0.719524	0.999517	KLHL20		76.8482	-0.130661	0.129732	-1.00716	0.313856	0.563017	KLHL20		76.8482	0.0109491	0.147684	0.0741387	0.9409	0.979362	KLHL20		76.8482	0.134064	0.121842	1.10031	0.271196	0.999966	KLHL20		76.8482	0.00561311	0.119414	0.0470053	0.962509	0.989844	KLHL20
63.5576	-0.0940436	0.231363	-0.406476	0.684393	0.999517	GAS5		63.5576	-0.522626	0.2355	-2.21922	0.0264717	0.117762	GAS5		63.5576	-0.493149	0.315641	-1.56237	0.118201	0.343617	GAS5		63.5576	-0.0985085	0.229181	-0.429829	0.66732	0.999966	GAS5		63.5576	-0.226124	0.228154	-0.991104	0.321635	0.657669	GAS5
23.8768	-0.22494	0.245598	-0.915886	0.359727	0.999517	ZBTB37		23.8768	-0.16244	0.240004	-0.676824	0.498518	0.722515	ZBTB37		23.8768	-0.440421	0.270206	-1.62995	0.103112	0.317546	ZBTB37		23.8768	0.157933	0.22374	0.705875	0.480266	0.999966	ZBTB37		23.8768	-0.0584126	0.22105	-0.26425	0.791587	0.940279	ZBTB37
352.808	-0.000845368	0.0867317	-0.00974694	0.992223	0.999517	RC3H1		352.808	-0.0573189	0.0869394	-0.659297	0.509705	0.730878	RC3H1		352.808	-0.103641	0.113087	-0.916469	0.359421	0.641158	RC3H1		352.808	-0.0431226	0.083633	-0.515617	0.606122	0.999966	RC3H1		352.808	-0.166635	0.083091	-2.00545	0.0449153	0.238474	RC3H1
724.598	0.0362287	0.106563	0.339975	0.733875	0.999517	RABGAP1L		724.598	0.142535	0.106804	1.33455	0.182024	0.414132	RABGAP1L		724.598	0.64053	0.147072	4.35522	1.32933e-05	0.000323412	RABGAP1L		724.598	0.0805238	0.105725	0.761634	0.446278	0.999966	RABGAP1L		724.598	0.220714	0.105264	2.09676	0.036015	0.210283	RABGAP1L
27.2987	0.00431057	0.2385	0.0180737	0.98558	0.999517	CACYBP		27.2987	0.543077	0.230082	2.36036	0.0182572	0.0924087	CACYBP		27.2987	-0.201271	0.288447	-0.697774	0.485319	0.741473	CACYBP		27.2987	-0.0461288	0.240946	-0.191449	0.848174	0.999966	CACYBP		27.2987	0.169931	0.231525	0.733963	0.462971	0.773816	CACYBP
29.5318	0.0834551	0.28313	0.294759	0.768178	0.999517	KIAA0040		29.5318	1.08519	0.272016	3.98946	6.62251e-05	0.00123305	KIAA0040		29.5318	1.23927	0.351673	3.52392	0.000425209	0.00589265	KIAA0040		29.5318	0.139221	0.280037	0.497151	0.619082	0.999966	KIAA0040		29.5318	0.986005	0.266749	3.69638	0.000218696	0.00472483	KIAA0040
1076.1	0.0184978	0.0979735	0.188804	0.850247	0.999517	COP1		1076.1	0.219899	0.0980746	2.24216	0.0249507	0.113533	COP1		1076.1	0.289339	0.135788	2.13081	0.0331045	0.153117	COP1		1076.1	-0.00197057	0.0972376	-0.0202655	0.983832	0.999966	COP1		1076.1	0.197666	0.0968443	2.04107	0.0412439	0.228743	COP1
35.8639	-0.268611	0.315672	-0.850919	0.394814	0.999517	RASAL2		35.8639	-1.78584	0.339951	-5.25322	1.49461e-07	7.20838e-06	RASAL2		35.8639	-1.781	0.43545	-4.09003	4.31308e-05	0.00088261	RASAL2		35.8639	-0.46416	0.309962	-1.49748	0.134269	0.999966	RASAL2		35.8639	-1.23387	0.315863	-3.90633	9.37081e-05	0.00239437	RASAL2
43.3318	-0.166768	0.223589	-0.745867	0.455748	0.999517	RALGPS2		43.3318	-0.470499	0.226581	-2.07652	0.037846	0.149905	RALGPS2		43.3318	-0.57622	0.287112	-2.00695	0.0447549	0.187947	RALGPS2		43.3318	-0.130638	0.219516	-0.59512	0.551763	0.999966	RALGPS2		43.3318	-0.175036	0.216677	-0.80782	0.419194	0.742131	RALGPS2
47.6298	-0.0920267	0.168505	-0.546137	0.584972	0.999517	FAM20B		47.6298	0.153339	0.163392	0.938474	0.348001	0.596511	FAM20B		47.6298	0.200949	0.195504	1.02785	0.304019	0.586023	FAM20B		47.6298	0.0663544	0.164279	0.403914	0.686276	0.999966	FAM20B		47.6298	0.281918	0.157229	1.79304	0.0729663	0.311073	FAM20B
22.3492	-0.0797575	0.242371	-0.329072	0.742101	0.999517	TOR3A		22.3492	0.246721	0.234328	1.05289	0.292391	0.540701	TOR3A		22.3492	0.475469	0.300524	1.58213	0.113619	0.336007	TOR3A		22.3492	-0.21792	0.245989	-0.88589	0.375677	0.999966	TOR3A		22.3492	0.116628	0.231864	0.503002	0.614963	0.85919	TOR3A
84.1369	-0.154887	0.155981	-0.992987	0.320716	0.999517	ABL2		84.1369	0.0216238	0.154292	0.140148	0.888543	0.952023	ABL2		84.1369	0.103612	0.205737	0.503614	0.614533	0.82228	ABL2		84.1369	0.0347527	0.154772	0.224541	0.822336	0.999966	ABL2		84.1369	0.156446	0.15149	1.03272	0.301737	0.639081	ABL2
202.095	0.0213882	0.125192	0.170843	0.864347	0.999517	SOAT1		202.095	0.0885384	0.12515	0.707458	0.479282	0.709462	SOAT1		202.095	-0.266933	0.165198	-1.61584	0.10613	0.324193	SOAT1		202.095	0.118228	0.122448	0.96554	0.334274	0.999966	SOAT1		202.095	0.107235	0.121437	0.883047	0.377211	0.706615	SOAT1
49.4305	-0.00992045	0.144379	-0.0687111	0.94522	0.999517	TOR1AIP2		49.4305	0.0365991	0.140455	0.260576	0.794419	0.906158	TOR1AIP2		49.4305	0.124832	0.156023	0.800091	0.423658	0.694863	TOR1AIP2		49.4305	-0.15349	0.139632	-1.09924	0.271661	0.999966	TOR1AIP2		49.4305	-0.0525974	0.131946	-0.398629	0.690166	0.898533	TOR1AIP2
105.418	-0.065901	0.130861	-0.503595	0.614546	0.999517	TOR1AIP1		105.418	-0.0663619	0.130141	-0.509925	0.610104	0.797971	TOR1AIP1		105.418	-0.0403332	0.163522	-0.246653	0.805177	0.921072	TOR1AIP1		105.418	0.0410953	0.127553	0.322182	0.747315	0.999966	TOR1AIP1		105.418	0.00359753	0.125418	0.0286843	0.977116	0.992989	TOR1AIP1
303.117	0.0287812	0.0981116	0.293352	0.769253	0.999517	CEP350		303.117	-0.0678078	0.0985926	-0.687757	0.491606	0.717594	CEP350		303.117	-0.104076	0.128288	-0.811266	0.417213	0.689352	CEP350		303.117	-0.0217503	0.0958685	-0.226876	0.82052	0.999966	CEP350		303.117	-0.0599544	0.0950159	-0.630993	0.528045	0.815413	CEP350
79.7773	-0.157124	0.192639	-0.815641	0.414705	0.999517	QSOX1		79.7773	-0.245914	0.193617	-1.27011	0.204046	0.441584	QSOX1		79.7773	-0.179638	0.258473	-0.694999	0.487056	0.742762	QSOX1		79.7773	0.138916	0.190138	0.730608	0.465019	0.999966	QSOX1		79.7773	-0.0928944	0.189863	-0.489269	0.624651	0.864423	QSOX1
133.16	0.00517758	0.141816	0.0365093	0.970876	0.999517	ACBD6		133.16	0.0698219	0.141409	0.493759	0.621476	0.805579	ACBD6		133.16	0.0411794	0.183188	0.224793	0.82214	0.929895	ACBD6		133.16	0.0494948	0.136825	0.361738	0.717548	0.999966	ACBD6		133.16	-0.112411	0.13612	-0.825823	0.408904	0.734506	ACBD6
205.964	0.0172158	0.144688	0.118985	0.905287	0.999517	XPR1		205.964	-0.234317	0.146248	-1.60219	0.109113	0.302806	XPR1		205.964	-0.274504	0.195357	-1.40514	0.159979	0.411236	XPR1		205.964	-0.0135041	0.142515	-0.0947554	0.924509	0.999966	XPR1		205.964	-0.19882	0.142288	-1.39731	0.162321	0.474591	XPR1
53.3211	-0.204506	0.180231	-1.13469	0.256506	0.999517	STX6		53.3211	-0.235196	0.179212	-1.31239	0.189389	0.424102	STX6		53.3211	-0.320089	0.22589	-1.41701	0.156479	0.406904	STX6		53.3211	0.0862628	0.173217	0.498004	0.618481	0.999966	STX6		53.3211	-0.146366	0.172153	-0.85021	0.395208	0.724262	STX6
47.5181	0.310399	0.181649	1.70878	0.087492	0.999517	MR1		47.5181	0.762403	0.176235	4.32604	1.51811e-05	0.000361309	MR1		47.5181	0.79994	0.218282	3.66471	0.000247621	0.00381825	MR1		47.5181	0.104196	0.180609	0.576912	0.563999	0.999966	MR1		47.5181	0.705507	0.170227	4.14451	3.40543e-05	0.00102521	MR1
57.2078	-0.110316	0.245967	-0.448498	0.653794	0.999517	IER5		57.2078	-0.118201	0.246828	-0.478881	0.632023	0.814717	IER5		57.2078	0.467866	0.338663	1.38151	0.167122	0.422748	IER5		57.2078	-0.191387	0.24661	-0.77607	0.437708	0.999966	IER5		57.2078	-0.0551715	0.243522	-0.226556	0.820769	0.945572	IER5
180.271	0.158589	0.161789	0.980225	0.326975	0.999517	GLUL		180.271	0.816266	0.160067	5.09954	3.40487e-07	1.43371e-05	GLUL		180.271	1.01806	0.216708	4.69781	2.62961e-06	8.27269e-05	GLUL		180.271	0.133781	0.159728	0.837559	0.402278	0.999966	GLUL		180.271	0.570951	0.157414	3.62706	0.000286665	0.00588819	GLUL
12.2786	0.00772875	0.284723	0.0271448	0.978344	0.999517	RNASEL		12.2786	0.111399	0.275493	0.404363	0.685946	0.846805	RNASEL		12.2786	0.771895	0.307723	2.50841	0.0121277	0.0771047	RNASEL		12.2786	0.185042	0.295679	0.625822	0.531432	0.999966	RNASEL		12.2786	0.788077	0.269033	2.92929	0.00339735	0.0415114	RNASEL
85.976	0.129481	0.237445	0.54531	0.585541	0.999517	NPL		85.976	-0.227629	0.240605	-0.946069	0.344113	0.592444	NPL		85.976	-0.0780039	0.321551	-0.242587	0.808326	0.922852	NPL		85.976	0.00887138	0.232104	0.0382215	0.969511	0.999966	NPL		85.976	-0.369233	0.232826	-1.58588	0.112767	0.394559	NPL
144.336	-0.0454687	0.132734	-0.342555	0.731933	0.999517	DHX9		144.336	0.0666098	0.132108	0.504207	0.614116	0.800945	DHX9		144.336	0.118485	0.172338	0.687515	0.491758	0.746039	DHX9		144.336	-0.0198425	0.129624	-0.153078	0.878337	0.999966	DHX9		144.336	-0.113279	0.128517	-0.881427	0.378087	0.70745	DHX9
173.135	0.151111	0.125295	1.20604	0.227803	0.999517	SMG7		173.135	-0.00979347	0.126224	-0.0775882	0.938156	0.974656	SMG7		173.135	0.170574	0.165861	1.02842	0.303754	0.585681	SMG7		173.135	-0.0660619	0.123134	-0.536502	0.591611	0.999966	SMG7		173.135	0.0252258	0.12139	0.207808	0.835379	0.951194	SMG7
332.336	0.0662652	0.107064	0.61893	0.535963	0.999517	NCF2		332.336	0.182875	0.107065	1.70807	0.0876236	0.261533	NCF2		332.336	0.210959	0.142859	1.4767	0.139756	0.382284	NCF2		332.336	0.0567983	0.106231	0.534668	0.592879	0.999966	NCF2		332.336	0.22621	0.104988	2.15463	0.0311911	0.19195	NCF2
220.001	0.0578646	0.138682	0.417245	0.676499	0.999517	ARPC5		220.001	0.537308	0.137648	3.90349	9.48159e-05	0.00163214	ARPC5		220.001	0.723741	0.187886	3.85201	0.000117151	0.0020177	ARPC5		220.001	-0.079477	0.138653	-0.573207	0.566505	0.999966	ARPC5		220.001	0.291466	0.136432	2.13635	0.0326508	0.197711	ARPC5
42.8935	0.20645	0.368323	0.560514	0.575129	0.999517	RGL1		42.8935	0.875784	0.365422	2.39664	0.0165464	0.0863852	RGL1		42.8935	3.37941	0.504742	6.69533	2.15183e-11	6.04057e-09	RGL1		42.8935	0.649898	0.37705	1.72364	0.0847729	0.999966	RGL1		42.8935	1.17116	0.371571	3.15192	0.00162203	0.0237724	RGL1
18.611	0.00976233	0.233334	0.0418384	0.966627	0.999517	TSEN15		18.611	-0.169965	0.231283	-0.734879	0.462413	0.695111	TSEN15		18.611	-0.552834	0.243858	-2.26703	0.0233884	0.121371	TSEN15		18.611	-0.0153885	0.214209	-0.0718389	0.94273	0.999966	TSEN15		18.611	-0.0815417	0.205721	-0.396371	0.691832	0.898883	TSEN15
135.653	0.0137879	0.118843	0.116018	0.907639	0.999517	EDEM3		135.653	-0.109405	0.119129	-0.918375	0.358422	0.606962	EDEM3		135.653	-0.420642	0.150851	-2.78846	0.00529596	0.0423832	EDEM3		135.653	0.0610781	0.115789	0.527497	0.597849	0.999966	EDEM3		135.653	-0.0787207	0.114617	-0.686813	0.4922	0.795885	EDEM3
156.546	0.0562265	0.257783	0.218116	0.827339	0.999517	NIBAN1		156.546	0.522683	0.257332	2.03117	0.0422382	0.160452	NIBAN1		156.546	0.902223	0.359231	2.51154	0.0120207	0.0766023	NIBAN1		156.546	-0.129084	0.257756	-0.500798	0.616513	0.999966	NIBAN1		156.546	0.190502	0.256226	0.743491	0.457185	0.772009	NIBAN1
56.4177	0.0505384	0.172918	0.292269	0.770081	0.999517	RNF2		56.4177	-0.0414644	0.172549	-0.240306	0.810093	0.913566	RNF2		56.4177	0.162901	0.213909	0.761546	0.446331	0.712281	RNF2		56.4177	-0.00166677	0.162567	-0.0102528	0.99182	0.999966	RNF2		56.4177	-0.112884	0.160327	-0.704089	0.481378	0.788435	RNF2
29.7352	-0.0591298	0.216304	-0.273364	0.784574	0.999517	TRMT1L		29.7352	-0.210086	0.216287	-0.97133	0.331384	0.580943	TRMT1L		29.7352	0.0810681	0.266963	0.303668	0.761381	0.902472	TRMT1L		29.7352	0.0813877	0.22057	0.368989	0.712136	0.999966	TRMT1L		29.7352	0.203681	0.212826	0.957029	0.338553	0.672437	TRMT1L
24.5056	0.149398	0.223638	0.668036	0.504111	0.999517	SWT1		24.5056	0.319213	0.217023	1.47087	0.141326	0.356671	SWT1		24.5056	0.270849	0.247772	1.09314	0.274332	0.555207	SWT1		24.5056	-0.292359	0.21155	-1.38199	0.166976	0.999966	SWT1		24.5056	-0.137615	0.200335	-0.686925	0.49213	0.795885	SWT1
204.222	-0.134978	0.272626	-0.495105	0.620526	0.999517	IVNS1ABP		204.222	-0.371722	0.274074	-1.35628	0.175009	0.404732	IVNS1ABP		204.222	-0.580343	0.380982	-1.52328	0.127688	0.361596	IVNS1ABP		204.222	-0.0896732	0.27161	-0.330154	0.741284	0.999966	IVNS1ABP		204.222	-0.464243	0.27199	-1.70684	0.0878519	0.34418	IVNS1ABP
147.486	0.0194313	0.0970866	0.200144	0.841368	0.999517	TPR		147.486	-0.043234	0.096345	-0.448741	0.653618	0.82835	TPR		147.486	-0.0901674	0.113443	-0.794829	0.426713	0.697262	TPR		147.486	-0.0593004	0.0946877	-0.626273	0.531136	0.999966	TPR		147.486	0.0070931	0.0915264	0.0774978	0.938228	0.982563	TPR
78.4671	-0.0441815	0.161392	-0.273753	0.784274	0.999517	ODR4		78.4671	-0.280346	0.162841	-1.7216	0.0851427	0.255942	ODR4		78.4671	-0.518305	0.204479	-2.53476	0.0112524	0.0734595	ODR4		78.4671	0.106387	0.15536	0.684781	0.493482	0.999966	ODR4		78.4671	-0.027947	0.154008	-0.181464	0.856003	0.95618	ODR4
10.7385	-0.194206	0.419272	-0.463199	0.643222	0.999517	AL096803.2		10.7385	-0.100785	0.412095	-0.244568	0.806791	0.91255	AL096803.2		10.7385	-0.262983	0.495571	-0.530667	0.59565	0.809882	AL096803.2		10.7385	-0.0453606	0.373252	-0.121528	0.903273	0.999966	AL096803.2		10.7385	-0.0880966	0.367247	-0.239884	0.810421	0.942989	AL096803.2
53.3307	0.00650875	0.436206	0.0149213	0.988095	0.999517	PTGS2		53.3307	0.0780371	0.437337	0.178437	0.85838	0.93808	PTGS2		53.3307	0.211487	0.604743	0.349714	0.726553	0.886354	PTGS2		53.3307	0.162045	0.434221	0.373185	0.709011	0.999966	PTGS2		53.3307	0.0181372	0.433953	0.0417953	0.966662	0.989844	PTGS2
149.294	0.0721258	0.138682	0.520082	0.603006	0.999517	PLA2G4A		149.294	0.486648	0.137021	3.55162	0.000382873	0.00511182	PLA2G4A		149.294	0.662959	0.184407	3.59508	0.000324289	0.00470442	PLA2G4A		149.294	0.10705	0.136899	0.781965	0.434235	0.999966	PLA2G4A		149.294	0.364564	0.134391	2.71271	0.00667351	0.068926	PLA2G4A
134.247	-0.0915144	0.16176	-0.565743	0.571568	0.999517	RGS18		134.247	-0.289005	0.163277	-1.77003	0.0767217	0.238758	RGS18		134.247	-0.388683	0.217834	-1.78431	0.0743733	0.259602	RGS18		134.247	-0.0843499	0.160967	-0.52402	0.600265	0.999966	RGS18		134.247	-0.338356	0.160892	-2.10301	0.0354653	0.208019	RGS18
37.5722	0.171845	0.287834	0.597028	0.550489	0.999517	AL390957.1		37.5722	-0.663717	0.298339	-2.22471	0.0261009	0.116824	AL390957.1		37.5722	-0.648416	0.380177	-1.70556	0.0880896	0.28814	AL390957.1		37.5722	-0.0633044	0.278778	-0.227078	0.820363	0.999966	AL390957.1		37.5722	-0.595977	0.281407	-2.11785	0.0341879	0.202977	AL390957.1
531.762	-0.0182228	0.210816	-0.0864391	0.931117	0.999517	RGS2		531.762	-0.0698947	0.211321	-0.330751	0.740833	0.876352	RGS2		531.762	-0.281008	0.295401	-0.951278	0.341463	0.625559	RGS2		531.762	-0.126365	0.210412	-0.600563	0.548131	0.999966	RGS2		531.762	-0.227504	0.210315	-1.08173	0.279374	0.617646	RGS2
35.6346	-0.0760544	0.2002	-0.379892	0.704025	0.999517	UCHL5		35.6346	-0.0237986	0.196962	-0.120829	0.903827	0.960459	UCHL5		35.6346	-0.245754	0.235349	-1.04421	0.296387	0.577544	UCHL5		35.6346	-0.115805	0.192091	-0.602867	0.546597	0.999966	UCHL5		35.6346	-0.188023	0.187599	-1.00226	0.316219	0.653324	UCHL5
72.2793	-0.155216	0.142297	-1.09079	0.275367	0.999517	RO60		72.2793	-0.00292966	0.139387	-0.0210182	0.983231	0.993381	RO60		72.2793	0.161772	0.169572	0.954005	0.340081	0.623654	RO60		72.2793	0.0614344	0.139743	0.439625	0.660208	0.999966	RO60		72.2793	-0.0134246	0.136897	-0.0980631	0.921882	0.977034	RO60
11.1275	0.0120566	0.327761	0.0367848	0.970657	0.999517	GLRX2		11.1275	-0.059174	0.323589	-0.182868	0.854902	0.937131	GLRX2		11.1275	-0.0632892	0.363337	-0.174189	0.861717	0.945177	GLRX2		11.1275	-0.388075	0.320455	-1.21101	0.225891	0.999966	GLRX2		11.1275	-0.341829	0.305265	-1.11978	0.262808	0.601844	GLRX2
192.367	-0.0613564	0.13419	-0.457236	0.647502	0.999517	CDC73		192.367	0.117855	0.133783	0.880939	0.378351	0.622979	CDC73		192.367	0.242754	0.178098	1.36304	0.172871	0.430655	CDC73		192.367	-0.031178	0.13208	-0.236053	0.813391	0.999966	CDC73		192.367	0.126937	0.130421	0.973284	0.330412	0.665215	CDC73
19.5217	0.283633	0.284137	0.998226	0.31817	0.999517	ZBTB41		19.5217	-0.0567306	0.287976	-0.196997	0.84383	0.931621	ZBTB41		19.5217	0.0512569	0.345592	0.148316	0.882093	0.955079	ZBTB41		19.5217	-0.223438	0.272857	-0.818883	0.412853	0.999966	ZBTB41		19.5217	-0.139636	0.264828	-0.527272	0.598005	0.852633	ZBTB41
193.571	0.0104601	0.156379	0.066889	0.94667	0.999517	DENND1B		193.571	0.952481	0.153763	6.19449	5.84744e-10	5.71587e-08	DENND1B		193.571	1.18763	0.209697	5.66353	1.48293e-08	1.24886e-06	DENND1B		193.571	-0.00550649	0.155026	-0.0355199	0.971665	0.999966	DENND1B		193.571	0.781185	0.151611	5.15257	2.56936e-07	1.61663e-05	DENND1B
311.763	-0.0467579	0.123996	-0.377093	0.706105	0.999517	NEK7		311.763	-0.126095	0.124728	-1.01096	0.312036	0.561317	NEK7		311.763	-0.170991	0.167791	-1.01907	0.30817	0.591363	NEK7		311.763	0.0119739	0.122303	0.0979035	0.922009	0.999966	NEK7		311.763	-0.113416	0.121981	-0.929785	0.352482	0.685066	NEK7
3136.92	0.0608098	0.105076	0.578725	0.562775	0.999517	PTPRC		3136.92	0.464732	0.105064	4.42331	9.71983e-06	0.000242398	PTPRC		3136.92	0.572239	0.14765	3.87565	0.000106342	0.00185683	PTPRC		3136.92	0.0226732	0.104857	0.21623	0.828809	0.999966	PTPRC		3136.92	0.344363	0.1047	3.28905	0.00100526	0.0165113	PTPRC
12.1166	0.0832111	0.315642	0.263625	0.792069	0.999517	AL157402.2		12.1166	0.666703	0.296779	2.24647	0.0246742	0.112743	AL157402.2		12.1166	0.395503	0.322752	1.22541	0.220421	0.49339	AL157402.2		12.1166	0.243086	0.303579	0.800736	0.423284	0.999966	AL157402.2		12.1166	0.564251	0.285736	1.97473	0.0482992	0.249424	AL157402.2
280.058	-0.154352	0.316901	-0.487068	0.62621	0.999517	MIR181A1HG		280.058	0.505788	0.316416	1.59849	0.109934	0.304158	MIR181A1HG		280.058	0.356744	0.443929	0.803606	0.421625	0.693026	MIR181A1HG		280.058	-0.0852179	0.315073	-0.27047	0.786799	0.999966	MIR181A1HG		280.058	0.279055	0.31448	0.887355	0.374888	0.705662	MIR181A1HG
31.3479	-0.0785599	0.242943	-0.323368	0.746416	0.999517	ZNF281		31.3479	0.163658	0.239057	0.684596	0.493599	0.718894	ZNF281		31.3479	0.116393	0.31181	0.373281	0.708939	0.876804	ZNF281		31.3479	0.0109878	0.239388	0.0458998	0.96339	0.999966	ZNF281		31.3479	0.0765805	0.234294	0.326857	0.743776	0.920494	ZNF281
25.3406	-0.102765	0.215399	-0.477089	0.633299	0.999517	DDX59		25.3406	-0.253327	0.214217	-1.18257	0.23698	0.482509	DDX59		25.3406	0.153269	0.251098	0.610395	0.5416	0.77804	DDX59		25.3406	-0.104666	0.20523	-0.509995	0.610055	0.999966	DDX59		25.3406	-0.0102172	0.196635	-0.05196	0.958561	0.989097	DDX59
28.0107	-0.0613236	0.270328	-0.226849	0.820541	0.999517	CAMSAP2		28.0107	-0.609845	0.27792	-2.19432	0.0282126	0.122959	CAMSAP2		28.0107	-0.641495	0.34351	-1.86747	0.0618361	0.230423	CAMSAP2		28.0107	-0.265411	0.260061	-1.02057	0.307457	0.999966	CAMSAP2		28.0107	-0.571189	0.259832	-2.1983	0.0279277	0.179748	CAMSAP2
24.1404	-0.233833	0.254584	-0.918492	0.358362	0.999517	CSRP1		24.1404	0.54396	0.241746	2.25013	0.024441	0.112209	CSRP1		24.1404	0.294368	0.313754	0.938213	0.348135	0.631965	CSRP1		24.1404	-0.0890391	0.251788	-0.353627	0.723619	0.999966	CSRP1		24.1404	0.142978	0.242014	0.590785	0.554664	0.830706	CSRP1
16.8327	0.412308	0.40895	1.00821	0.313353	0.999517	NAV1		16.8327	-0.313304	0.420031	-0.745909	0.455723	0.691066	NAV1		16.8327	-0.713613	0.579048	-1.23239	0.217803	0.490027	NAV1		16.8327	-0.0838031	0.416238	-0.201334	0.840437	0.999966	NAV1		16.8327	-0.921338	0.427146	-2.15696	0.0310087	0.191366	NAV1
77.5502	-0.32075	0.137746	-2.32857	0.0198821	0.999517	IPO9		77.5502	-0.201363	0.134704	-1.49486	0.134952	0.346934	IPO9		77.5502	-0.134621	0.164691	-0.817418	0.41369	0.686848	IPO9		77.5502	0.176638	0.132359	1.33453	0.182029	0.999966	IPO9		77.5502	0.133377	0.129512	1.02984	0.303087	0.640598	IPO9
45.1585	-0.0217326	0.18319	-0.118634	0.905565	0.999517	TIMM17A		45.1585	0.224158	0.178852	1.25331	0.210093	0.449413	TIMM17A		45.1585	0.268935	0.224441	1.19825	0.230821	0.50642	TIMM17A		45.1585	0.0113801	0.178766	0.0636592	0.949242	0.999966	TIMM17A		45.1585	0.13047	0.173117	0.753653	0.451058	0.768132	TIMM17A
68.5788	0.00325062	0.21118	0.0153927	0.987719	0.999517	RNPEP		68.5788	-0.0268572	0.211757	-0.12683	0.899075	0.957269	RNPEP		68.5788	-0.104849	0.27873	-0.376165	0.706794	0.87559	RNPEP		68.5788	-0.0671232	0.206858	-0.32449	0.745567	0.999966	RNPEP		68.5788	-0.0915397	0.204991	-0.446555	0.655197	0.880801	RNPEP
52.6475	-0.0983314	0.175465	-0.560403	0.575205	0.999517	ARL8A		52.6475	0.030061	0.17288	0.173884	0.861957	0.939817	ARL8A		52.6475	0.260558	0.217184	1.19971	0.230253	0.50605	ARL8A		52.6475	0.184414	0.172859	1.06685	0.286041	0.999966	ARL8A		52.6475	0.170093	0.169451	1.00379	0.315482	0.652078	ARL8A
14.7842	-0.178701	0.297993	-0.599681	0.548719	0.999517	PTPN7		14.7842	0.0233902	0.289671	0.0807474	0.935643	0.973793	PTPN7		14.7842	0.0510617	0.361098	0.141407	0.887549	0.957328	PTPN7		14.7842	0.0372111	0.295108	0.126093	0.899658	0.999966	PTPN7		14.7842	0.268345	0.281911	0.95188	0.341158	0.674876	PTPN7
159.602	-0.108715	0.112835	-0.96349	0.335301	0.999517	PPP1R12B		159.602	0.044959	0.111478	0.403299	0.686728	0.847159	PPP1R12B		159.602	0.0453509	0.142425	0.318419	0.750167	0.897087	PPP1R12B		159.602	0.071374	0.108771	0.656186	0.511704	0.999966	PPP1R12B		159.602	0.116372	0.106836	1.08926	0.27604	0.61523	PPP1R12B
54.3602	-0.31101	0.166558	-1.86728	0.0618629	0.999517	KDM5B		54.3602	-0.417309	0.165795	-2.51702	0.0118351	0.0680874	KDM5B		54.3602	-0.388434	0.201298	-1.92965	0.0536501	0.210638	KDM5B		54.3602	-0.0220182	0.158531	-0.138889	0.889538	0.999966	KDM5B		54.3602	-0.338898	0.158047	-2.14429	0.03201	0.195197	KDM5B
22.229	0.129536	0.229246	0.565052	0.572039	0.999517	RABIF		22.229	0.506829	0.218118	2.32365	0.0201442	0.0987197	RABIF		22.229	0.501479	0.250443	2.00237	0.0452451	0.189466	RABIF		22.229	-0.159134	0.216335	-0.735594	0.461978	0.999966	RABIF		22.229	-0.112902	0.206041	-0.54796	0.583719	0.845677	RABIF
17.547	-0.0412137	0.233108	-0.176801	0.859665	0.999517	KLHL12		17.547	-0.296802	0.233536	-1.27091	0.203762	0.441584	KLHL12		17.547	-0.0741862	0.26713	-0.277715	0.781231	0.911489	KLHL12		17.547	0.188899	0.233375	0.809424	0.418271	0.999966	KLHL12		17.547	0.128132	0.225423	0.568407	0.569759	0.838741	KLHL12
63.9645	-0.169495	0.159496	-1.06269	0.287924	0.999517	ADIPOR1		63.9645	-0.195403	0.158453	-1.23319	0.217505	0.457227	ADIPOR1		63.9645	-0.417884	0.199106	-2.0988	0.0358346	0.162316	ADIPOR1		63.9645	0.0481079	0.155896	0.30859	0.757634	0.999966	ADIPOR1		63.9645	-0.0844888	0.15376	-0.549484	0.582674	0.845251	ADIPOR1
13.5994	0.0281985	0.29703	0.0949347	0.924367	0.999517	CYB5R1		13.5994	-0.326951	0.301143	-1.0857	0.277611	0.52735	CYB5R1		13.5994	-0.298613	0.353763	-0.844106	0.39861	0.672727	CYB5R1		13.5994	-0.096505	0.297519	-0.324365	0.745662	0.999966	CYB5R1		13.5994	-0.0375763	0.286362	-0.13122	0.895602	0.969405	CYB5R1
40.4044	0.141826	0.153762	0.922374	0.356333	0.999517	TMEM183A		40.4044	0.0596345	0.151451	0.393755	0.693762	0.849975	TMEM183A		40.4044	0.108497	0.169463	0.640241	0.522016	0.764058	TMEM183A		40.4044	0.0549711	0.149899	0.366722	0.713827	0.999966	TMEM183A		40.4044	0.15814	0.142003	1.11364	0.265434	0.604204	TMEM183A
116.23	-0.061889	0.273738	-0.226088	0.821133	0.999517	BTG2		116.23	-0.118229	0.275033	-0.429871	0.66729	0.836846	BTG2		116.23	-0.183771	0.378868	-0.485053	0.627638	0.829338	BTG2		116.23	-0.376327	0.271706	-1.38505	0.166036	0.999966	BTG2		116.23	-0.505875	0.271376	-1.86411	0.0623066	0.285275	BTG2
85.1536	-0.328751	0.184461	-1.78223	0.0747121	0.999517	ATP2B4		85.1536	-0.805717	0.188546	-4.27331	1.92591e-05	0.000447662	ATP2B4		85.1536	-0.723103	0.248698	-2.90756	0.00364263	0.0322911	ATP2B4		85.1536	-0.129324	0.179542	-0.720302	0.471339	0.999966	ATP2B4		85.1536	-0.637523	0.181155	-3.51921	0.000432829	0.00832796	ATP2B4
25.9871	-0.0336904	0.258747	-0.130206	0.896403	0.999517	SNRPE		25.9871	0.12799	0.255452	0.501034	0.616347	0.802446	SNRPE		25.9871	-0.128658	0.335231	-0.383789	0.701135	0.871681	SNRPE		25.9871	0.0460825	0.258525	0.178252	0.858525	0.999966	SNRPE		25.9871	0.0905164	0.252839	0.358	0.720343	0.909869	SNRPE
16.7836	-0.30472	0.344483	-0.884574	0.376386	0.999517	AL606489.1		16.7836	-0.39389	0.345104	-1.14137	0.253718	0.499947	AL606489.1		16.7836	-0.325063	0.458385	-0.709148	0.478232	0.735866	AL606489.1		16.7836	-0.211093	0.336414	-0.62748	0.530344	0.999966	AL606489.1		16.7836	-0.291942	0.332533	-0.877934	0.37998	0.709524	AL606489.1
111.529	-0.0984079	0.341649	-0.288038	0.773318	0.999517	PPP1R15B		111.529	-0.260087	0.343371	-0.75745	0.44878	0.684487	PPP1R15B		111.529	-0.433873	0.475827	-0.911828	0.361859	0.642705	PPP1R15B		111.529	0.1456	0.340238	0.427935	0.668699	0.999966	PPP1R15B		111.529	0.133127	0.339744	0.391846	0.695172	0.90036	PPP1R15B
200.83	-0.111414	0.107595	-1.03549	0.30044	0.999517	MDM4		200.83	-0.122907	0.107447	-1.14389	0.25267	0.498426	MDM4		200.83	-0.0535234	0.138527	-0.386376	0.699218	0.870988	MDM4		200.83	-0.0780519	0.104014	-0.7504	0.453014	0.999966	MDM4		200.83	-0.0775721	0.102596	-0.756092	0.449594	0.767049	MDM4
26.0821	0.00105821	0.213367	0.00495956	0.996043	0.999517	RBBP5		26.0821	-0.0443643	0.210191	-0.211067	0.832835	0.924734	RBBP5		26.0821	-0.202202	0.237815	-0.850249	0.395187	0.66953	RBBP5		26.0821	-0.205674	0.19932	-1.03188	0.302129	0.999966	RBBP5		26.0821	-0.110881	0.190383	-0.582408	0.560292	0.834627	RBBP5
82.2237	-0.0335333	0.148093	-0.226434	0.820864	0.999517	DSTYK		82.2237	-0.697249	0.153489	-4.54267	5.55462e-06	0.000151274	DSTYK		82.2237	-0.506748	0.190591	-2.65882	0.00784149	0.0571182	DSTYK		82.2237	0.144042	0.143964	1.00054	0.317051	0.999966	DSTYK		82.2237	-0.436233	0.146119	-2.98546	0.00283149	0.036214	DSTYK
26.5508	0.126882	0.293394	0.432462	0.665406	0.999517	NUAK2		26.5508	-0.364339	0.29982	-1.21519	0.224293	0.466304	NUAK2		26.5508	-0.388656	0.390604	-0.995011	0.319731	0.601832	NUAK2		26.5508	-0.307375	0.296234	-1.03761	0.299452	0.999966	NUAK2		26.5508	-0.465775	0.29383	-1.58518	0.112925	0.394731	NUAK2
52.173	0.00164684	0.153187	0.0107506	0.991422	0.999517	ELK4		52.173	0.219285	0.148148	1.48018	0.138824	0.353606	ELK4		52.173	0.317595	0.174772	1.8172	0.0691866	0.248619	ELK4		52.173	-0.0337213	0.146861	-0.229613	0.818392	0.999966	ELK4		52.173	0.246384	0.138801	1.77509	0.075883	0.317908	ELK4
106.234	-0.0433237	0.130531	-0.331904	0.739962	0.999517	NUCKS1		106.234	-0.154555	0.130708	-1.18244	0.237031	0.482525	NUCKS1		106.234	-0.0221598	0.165778	-0.133672	0.893662	0.960771	NUCKS1		106.234	-0.0162717	0.129521	-0.12563	0.900025	0.999966	NUCKS1		106.234	-0.0994976	0.127577	-0.7799	0.43545	0.756594	NUCKS1
26.6858	0.0901235	0.219139	0.411262	0.68088	0.999517	RAB29		26.6858	0.466668	0.211155	2.21007	0.0271003	0.119828	RAB29		26.6858	0.456903	0.253665	1.80121	0.0716697	0.254011	RAB29		26.6858	-0.240086	0.21934	-1.09458	0.273699	0.999966	RAB29		26.6858	0.215044	0.20433	1.05243	0.2926	0.628855	RAB29
307.652	0.00463077	0.130643	0.035446	0.971724	0.999517	SRGAP2		307.652	0.406591	0.130019	3.12717	0.00176498	0.0171151	SRGAP2		307.652	0.809632	0.176552	4.5858	4.52248e-06	0.000130639	SRGAP2		307.652	0.103828	0.129286	0.803088	0.421924	0.999966	SRGAP2		307.652	0.413158	0.12792	3.22981	0.00123874	0.0192093	SRGAP2
25.7024	0.317748	0.265919	1.19491	0.232123	0.999517	IKBKE		25.7024	0.1751	0.266533	0.656954	0.511211	0.731643	IKBKE		25.7024	0.398106	0.329062	1.20982	0.226348	0.500819	IKBKE		25.7024	-0.263754	0.252523	-1.04447	0.296266	0.999966	IKBKE		25.7024	0.127286	0.242051	0.525866	0.598981	0.852874	IKBKE
139.073	-0.246005	0.174088	-1.41311	0.157624	0.999517	RASSF5		139.073	-0.081263	0.173931	-0.467215	0.640346	0.819436	RASSF5		139.073	0.382517	0.2351	1.62704	0.10373	0.319177	RASSF5		139.073	0.0656872	0.172696	0.380362	0.703676	0.999966	RASSF5		139.073	0.067177	0.171635	0.391395	0.695505	0.900509	RASSF5
21.0457	-0.0409337	0.245899	-0.166465	0.867791	0.999517	EIF2D		21.0457	0.02777	0.239587	0.115908	0.907726	0.961612	EIF2D		21.0457	-0.147248	0.26065	-0.564925	0.572125	0.795539	EIF2D		21.0457	-0.28598	0.218771	-1.30721	0.191141	0.999966	EIF2D		21.0457	-0.343551	0.211784	-1.62218	0.104765	0.379163	EIF2D
129.959	-0.0602495	0.290502	-0.207398	0.835699	0.999517	MAPKAPK2		129.959	-0.194698	0.292008	-0.666757	0.504928	0.727457	MAPKAPK2		129.959	0.0486784	0.406057	0.119881	0.904578	0.964953	MAPKAPK2		129.959	0.0591059	0.28899	0.204526	0.837942	0.999966	MAPKAPK2		129.959	-0.138184	0.288968	-0.478197	0.63251	0.868739	MAPKAPK2
11.9644	-0.187987	0.307123	-0.61209	0.540478	0.999517	YOD1		11.9644	-0.0361839	0.293984	-0.123081	0.902043	0.959303	YOD1		11.9644	-0.169222	0.314206	-0.538569	0.590184	0.806256	YOD1		11.9644	0.0732368	0.274544	0.266758	0.789656	0.999966	YOD1		11.9644	0.248537	0.258972	0.959703	0.337205	0.670978	YOD1
617.181	-0.00950502	0.200179	-0.0474826	0.962129	0.999517	CD55		617.181	0.0480666	0.2005	0.239733	0.810537	0.91374	CD55		617.181	0.0809301	0.281388	0.287611	0.773645	0.908589	CD55		617.181	0.043413	0.199867	0.21721	0.828045	0.999966	CD55		617.181	0.0209419	0.19972	0.104856	0.91649	0.974916	CD55
142.022	-0.0314408	0.190063	-0.165423	0.868611	0.999517	CR1		142.022	-0.239952	0.191737	-1.25147	0.210765	0.450235	CR1		142.022	-0.473816	0.263623	-1.79732	0.0722848	0.255035	CR1		142.022	0.162742	0.189408	0.859213	0.390223	0.999966	CR1		142.022	-0.0774158	0.18943	-0.408677	0.682777	0.895	CR1
223.87	0.0900745	0.0915037	0.984381	0.324928	0.999517	CD46		223.87	0.489934	0.0892376	5.49022	4.01437e-08	2.38855e-06	CD46		223.87	0.294761	0.112161	2.62801	0.00858855	0.0609776	CD46		223.87	0.0386129	0.088873	0.434473	0.663945	0.999966	CD46		223.87	0.389398	0.0856321	4.54734	5.43294e-06	0.000221114	CD46
80.3216	-0.0571296	0.163563	-0.349282	0.726878	0.999517	MIR29B2CHG		80.3216	0.155107	0.161216	0.962108	0.335996	0.585027	MIR29B2CHG		80.3216	0.383907	0.204664	1.87579	0.0606839	0.228393	MIR29B2CHG		80.3216	0.0151577	0.157008	0.096541	0.923091	0.999966	MIR29B2CHG		80.3216	0.195065	0.153309	1.27236	0.203245	0.529539	MIR29B2CHG
23.2165	-0.318343	0.26993	-1.17935	0.238257	0.999517	PLXNA2		23.2165	-0.954371	0.280662	-3.40043	0.000672807	0.00805573	PLXNA2		23.2165	-0.645609	0.327389	-1.97199	0.0486103	0.19884	PLXNA2		23.2165	-0.0468237	0.250543	-0.186889	0.851748	0.999966	PLXNA2		23.2165	-0.5006	0.252423	-1.98318	0.0473476	0.246956	PLXNA2
13.0968	-1.06929	0.74752	-1.43045	0.152588	0.999517	G0S2		13.0968	-1.60223	0.757637	-2.11477	0.0344493	0.14044	G0S2		13.0968	-2.14444	1.06739	-2.00906	0.0445307	0.187581	G0S2		13.0968	-0.455532	0.764312	-0.596003	0.551174	0.999966	G0S2		13.0968	-0.689148	0.764323	-0.901644	0.367246	0.698386	G0S2
125.684	-0.0078063	0.185371	-0.0421117	0.96641	0.999517	TRAF3IP3		125.684	-0.332361	0.187764	-1.7701	0.0767107	0.238758	TRAF3IP3		125.684	-0.301316	0.251294	-1.19906	0.230506	0.506133	TRAF3IP3		125.684	-0.0322155	0.183582	-0.175483	0.8607	0.999966	TRAF3IP3		125.684	-0.244804	0.183403	-1.33479	0.181946	0.50289	TRAF3IP3
17.9036	0.00865087	0.269867	0.032056	0.974427	0.999517	HHAT		17.9036	-0.551753	0.278327	-1.98239	0.0474354	0.174307	HHAT		17.9036	-0.627464	0.33621	-1.86629	0.062001	0.230801	HHAT		17.9036	-0.118895	0.273774	-0.434281	0.664084	0.999966	HHAT		17.9036	-0.543118	0.274798	-1.97642	0.048107	0.248901	HHAT
137.406	-0.145083	0.12098	-1.19923	0.230438	0.999517	RCOR3		137.406	-0.575402	0.123493	-4.65937	3.17173e-06	9.61887e-05	RCOR3		137.406	-0.463713	0.155439	-2.98325	0.00285205	0.0269639	RCOR3		137.406	-0.139502	0.117603	-1.18621	0.23554	0.999966	RCOR3		137.406	-0.303479	0.116608	-2.60255	0.00925325	0.0883984	RCOR3
16.9535	0.118781	0.271488	0.437516	0.661737	0.999517	SLC30A1		16.9535	0.217156	0.266847	0.813783	0.415769	0.656074	SLC30A1		16.9535	0.34116	0.328571	1.03831	0.299125	0.581157	SLC30A1		16.9535	-0.205335	0.276442	-0.742779	0.457615	0.999966	SLC30A1		16.9535	0.181898	0.259699	0.700418	0.483667	0.790409	SLC30A1
278.755	0.00288048	0.12616	0.0228319	0.981784	0.999517	LPGAT1		278.755	0.308188	0.125649	2.45277	0.014176	0.0777548	LPGAT1		278.755	0.251664	0.170921	1.4724	0.140914	0.383769	LPGAT1		278.755	0.0340463	0.124554	0.273346	0.784587	0.999966	LPGAT1		278.755	0.514653	0.122597	4.19792	2.69381e-05	0.00085225	LPGAT1
33.1672	0.0154609	0.216803	0.0713133	0.943148	0.999517	INTS7		33.1672	0.0591161	0.213257	0.277206	0.781622	0.899292	INTS7		33.1672	0.209367	0.24877	0.84161	0.400006	0.673878	INTS7		33.1672	-0.0229778	0.19602	-0.117222	0.906684	0.999966	INTS7		33.1672	-0.0803235	0.191832	-0.418719	0.675422	0.89081	INTS7
162.045	-0.0135233	0.11619	-0.11639	0.907344	0.999517	PPP2R5A		162.045	-0.237784	0.117237	-2.02823	0.0425372	0.161085	PPP2R5A		162.045	-0.00128105	0.149443	-0.00857218	0.99316	0.998417	PPP2R5A		162.045	-0.0823292	0.11348	-0.725497	0.468147	0.999966	PPP2R5A		162.045	-0.308592	0.11298	-2.73139	0.00630681	0.0665834	PPP2R5A
11.9825	-0.0845884	0.315424	-0.268173	0.788566	0.999517	AL360091.3		11.9825	0.491134	0.294959	1.66509	0.0958949	0.277573	AL360091.3		11.9825	0.197552	0.34305	0.575869	0.564704	0.791752	AL360091.3		11.9825	0.113059	0.299707	0.37723	0.706003	0.999966	AL360091.3		11.9825	0.0742545	0.289264	0.256701	0.797409	0.941041	AL360091.3
23.7665	0.226677	0.244674	0.926445	0.354215	0.999517	PACC1		23.7665	0.0627676	0.244739	0.256468	0.79759	0.908278	PACC1		23.7665	0.307437	0.289755	1.06103	0.288678	0.569881	PACC1		23.7665	0.118371	0.237223	0.498985	0.61779	0.999966	PACC1		23.7665	0.166203	0.230219	0.721938	0.470333	0.778561	PACC1
16.792	-0.503655	0.257982	-1.95229	0.0509039	0.999517	NENF		16.792	-0.416237	0.251788	-1.65312	0.0983063	0.282038	NENF		16.792	-0.00217923	0.328263	-0.00663868	0.994703	0.9989	NENF		16.792	0.252554	0.267247	0.945019	0.344649	0.999966	NENF		16.792	0.0195974	0.263779	0.0742948	0.940776	0.983411	NENF
109.479	0.118364	0.387084	0.305784	0.759769	0.999517	ATF3		109.479	0.461921	0.387068	1.19339	0.232718	0.476581	ATF3		109.479	0.451392	0.539988	0.835931	0.403194	0.677435	ATF3		109.479	0.266424	0.386415	0.689476	0.490524	0.999966	ATF3		109.479	0.740752	0.384923	1.92442	0.0543022	0.264458	ATF3
58.2001	0.135706	0.185783	0.730452	0.465114	0.999517	NSL1		58.2001	0.047142	0.186104	0.25331	0.800029	0.909137	NSL1		58.2001	0.206665	0.240388	0.859714	0.389947	0.665526	NSL1		58.2001	-0.0207635	0.181537	-0.114376	0.908939	0.999966	NSL1		58.2001	0.0194065	0.178226	0.108887	0.913292	0.973833	NSL1
32.0302	-0.142172	0.200958	-0.707473	0.479272	0.999517	TATDN3		32.0302	0.163823	0.193512	0.846578	0.39723	0.639729	TATDN3		32.0302	0.83411	0.240307	3.47102	0.000518483	0.00688878	TATDN3		32.0302	0.121533	0.197013	0.616878	0.537315	0.999966	TATDN3		32.0302	0.370019	0.18778	1.9705	0.0487815	0.250732	TATDN3
25.6428	-0.0588632	0.22174	-0.26546	0.790655	0.999517	FLVCR1		25.6428	-0.111746	0.219164	-0.509873	0.61014	0.797971	FLVCR1		25.6428	-0.116951	0.255086	-0.458477	0.64661	0.841946	FLVCR1		25.6428	-0.0733651	0.210617	-0.348334	0.727589	0.999966	FLVCR1		25.6428	-0.266315	0.207102	-1.28591	0.198473	0.523208	FLVCR1
38.4567	0.030667	0.191068	0.160503	0.872485	0.999517	ANGEL2		38.4567	-0.0303025	0.189661	-0.159772	0.873061	0.945427	ANGEL2		38.4567	-0.0134211	0.228632	-0.0587015	0.95319	0.985134	ANGEL2		38.4567	0.0147612	0.18532	0.0796527	0.936513	0.999966	ANGEL2		38.4567	-0.0718462	0.181352	-0.396171	0.691979	0.898883	ANGEL2
20.1463	-0.0773123	0.242078	-0.319369	0.749447	0.999517	SMYD2		20.1463	0.463504	0.228414	2.02923	0.0424349	0.160865	SMYD2		20.1463	0.24474	0.266677	0.917738	0.358756	0.640728	SMYD2		20.1463	-0.188009	0.235681	-0.797725	0.42503	0.999966	SMYD2		20.1463	0.11303	0.220805	0.511901	0.60872	0.856127	SMYD2
15.7968	-0.136469	0.298307	-0.457478	0.647327	0.999517	KCTD3		15.7968	-0.0245821	0.2908	-0.0845327	0.932633	0.973074	KCTD3		15.7968	-0.427924	0.356791	-1.19937	0.230385	0.506053	KCTD3		15.7968	-0.0287574	0.277535	-0.103617	0.917473	0.999966	KCTD3		15.7968	0.0156845	0.268319	0.0584548	0.953386	0.988042	KCTD3
83.8161	0.119811	0.154383	0.776061	0.437713	0.999517	GPATCH2		83.8161	-0.0637721	0.155316	-0.410595	0.68137	0.844429	GPATCH2		83.8161	0.0144121	0.194427	0.074126	0.94091	0.979362	GPATCH2		83.8161	0.108536	0.148223	0.732244	0.46402	0.999966	GPATCH2		83.8161	-0.0409661	0.146991	-0.278697	0.780477	0.938355	GPATCH2
19.921	-0.164419	0.25391	-0.647551	0.517276	0.999517	RRP15		19.921	-0.111507	0.249023	-0.447775	0.654315	0.828512	RRP15		19.921	0.101573	0.305879	0.332069	0.739837	0.894127	RRP15		19.921	0.00499864	0.245525	0.0203589	0.983757	0.999966	RRP15		19.921	-0.144747	0.240806	-0.601096	0.547776	0.827731	RRP15
66.8994	-0.291297	0.206706	-1.40923	0.158766	0.999517	LYPLAL1		66.8994	-0.211703	0.206115	-1.02711	0.304368	0.553601	LYPLAL1		66.8994	-0.255149	0.274521	-0.929433	0.352665	0.635891	LYPLAL1		66.8994	-0.175839	0.204033	-0.861814	0.38879	0.999966	LYPLAL1		66.8994	-0.15613	0.201468	-0.774962	0.438362	0.759015	LYPLAL1
50.1821	0.133497	0.16948	0.78769	0.430878	0.999517	EPRS		50.1821	0.0233339	0.169142	0.137955	0.890276	0.952464	EPRS		50.1821	-0.0656823	0.205903	-0.318996	0.74973	0.897002	EPRS		50.1821	0.17033	0.170026	1.00179	0.316446	0.999966	EPRS		50.1821	0.11211	0.166338	0.673991	0.500317	0.800449	EPRS
45.9372	-0.0123714	0.170998	-0.072348	0.942325	0.999517	IARS2		45.9372	0.0469767	0.168301	0.279123	0.780151	0.898517	IARS2		45.9372	-0.136329	0.202355	-0.673711	0.500495	0.751223	IARS2		45.9372	-0.185859	0.169056	-1.0994	0.271596	0.999966	IARS2		45.9372	0.0424285	0.161174	0.263247	0.79236	0.940281	IARS2
148.213	0.135066	0.114443	1.1802	0.237922	0.999517	RAB3GAP2		148.213	0.24162	0.113346	2.1317	0.0330314	0.136463	RAB3GAP2		148.213	0.314834	0.142741	2.20563	0.0274102	0.134568	RAB3GAP2		148.213	-0.000204311	0.11129	-0.00183584	0.998535	0.999966	RAB3GAP2		148.213	0.251733	0.107887	2.33331	0.019632	0.143767	RAB3GAP2
27.8097	0.0494316	0.29886	0.165401	0.868629	0.999517	MARC1		27.8097	-0.128034	0.300769	-0.42569	0.670334	0.838875	MARC1		27.8097	-0.723381	0.385442	-1.87676	0.0605513	0.228119	MARC1		27.8097	-0.238808	0.287851	-0.829624	0.406752	0.999966	MARC1		27.8097	-0.392722	0.285458	-1.37576	0.168896	0.483925	MARC1
13.2989	0.426841	0.327907	1.30171	0.193015	0.999517	HLX-AS1		13.2989	0.801116	0.316444	2.53162	0.0113536	0.0663724	HLX-AS1		13.2989	0.755524	0.365072	2.06952	0.0384974	0.171259	HLX-AS1		13.2989	-0.198338	0.304919	-0.650461	0.515395	0.999966	HLX-AS1		13.2989	0.493152	0.280562	1.75773	0.0787939	0.325734	HLX-AS1
18.693	-0.192461	0.290271	-0.66304	0.507305	0.999517	HLX		18.693	0.893696	0.267384	3.34238	0.000830645	0.00943351	HLX		18.693	0.895857	0.333404	2.687	0.00720967	0.0540997	HLX		18.693	0.0371971	0.267802	0.138898	0.889531	0.999966	HLX		18.693	0.448716	0.253897	1.76732	0.0771752	0.32126	HLX
38.8905	-0.098987	0.280158	-0.353326	0.723844	0.999517	DUSP10		38.8905	0.294859	0.276725	1.06553	0.286635	0.535052	DUSP10		38.8905	0.300168	0.370579	0.809996	0.417942	0.690037	DUSP10		38.8905	-0.0220092	0.274059	-0.0803082	0.935992	0.999966	DUSP10		38.8905	0.345678	0.268374	1.28805	0.19773	0.522492	DUSP10
62.1946	0.0828378	0.160745	0.515337	0.606318	0.999517	MIA3		62.1946	0.152511	0.158904	0.959765	0.337174	0.585602	MIA3		62.1946	0.543738	0.195589	2.78	0.0054359	0.0432188	MIA3		62.1946	0.116843	0.158955	0.735064	0.4623	0.999966	MIA3		62.1946	0.317856	0.153577	2.06969	0.0384812	0.219026	MIA3
29.6606	0.111026	0.220174	0.504264	0.614076	0.999517	AIDA		29.6606	0.518851	0.213262	2.43293	0.0149773	0.0808939	AIDA		29.6606	1.08014	0.268665	4.02041	5.80967e-05	0.00111782	AIDA		29.6606	0.219945	0.228341	0.963228	0.335433	0.999966	AIDA		29.6606	0.602449	0.216918	2.77731	0.00548104	0.0602474	AIDA
47.1886	0.0753063	0.175595	0.428863	0.668023	0.999517	BROX		47.1886	0.288632	0.170956	1.68834	0.0913466	0.268834	BROX		47.1886	0.0152014	0.199911	0.076041	0.939387	0.978934	BROX		47.1886	-0.0260265	0.166794	-0.15604	0.876002	0.999966	BROX		47.1886	0.195893	0.159646	1.22705	0.219804	0.550704	BROX
20.9564	0.0331293	0.321453	0.103061	0.917914	0.999517	DISP1		20.9564	-0.471614	0.328968	-1.43362	0.151682	0.371169	DISP1		20.9564	-0.848961	0.41894	-2.02645	0.0427188	0.183334	DISP1		20.9564	-0.267218	0.324845	-0.822602	0.410734	0.999966	DISP1		20.9564	-0.387318	0.321408	-1.20507	0.228178	0.561368	DISP1
45.0396	-0.0794442	0.187098	-0.424612	0.67112	0.999517	TLR5		45.0396	-0.291353	0.188156	-1.54846	0.121511	0.32502	TLR5		45.0396	-0.473412	0.237163	-1.99615	0.045918	0.191251	TLR5		45.0396	-0.321991	0.183533	-1.75441	0.0793606	0.999966	TLR5		45.0396	-0.431643	0.180283	-2.39426	0.016654	0.131171	TLR5
149.021	0.00539725	0.108615	0.0496918	0.960368	0.999517	CAPN2		149.021	-0.022636	0.108252	-0.209104	0.834367	0.925122	CAPN2		149.021	0.352259	0.136805	2.57489	0.0100271	0.0681205	CAPN2		149.021	-0.0401026	0.106849	-0.375319	0.707423	0.999966	CAPN2		149.021	-0.0986386	0.105089	-0.938618	0.347927	0.680931	CAPN2
122.99	-0.0151871	0.19012	-0.0798816	0.936331	0.999517	TP53BP2		122.99	-0.200219	0.19178	-1.044	0.296483	0.546096	TP53BP2		122.99	-0.256687	0.258024	-0.994815	0.319826	0.601832	TP53BP2		122.99	-0.0742648	0.188422	-0.39414	0.693477	0.999966	TP53BP2		122.99	-0.104128	0.187441	-0.555527	0.578534	0.843064	TP53BP2
77.4023	-0.0746027	0.178873	-0.417071	0.676626	0.999517	FBXO28		77.4023	-0.0724201	0.178577	-0.405539	0.685081	0.846359	FBXO28		77.4023	0.047331	0.230518	0.205325	0.837318	0.936742	FBXO28		77.4023	-0.160089	0.171615	-0.93284	0.350903	0.999966	FBXO28		77.4023	-0.233885	0.169876	-1.3768	0.168574	0.483255	FBXO28
31.657	0.103553	0.265665	0.38979	0.696692	0.999517	DEGS1		31.657	-0.0457312	0.267244	-0.171122	0.864128	0.941084	DEGS1		31.657	-0.305599	0.349417	-0.874596	0.381794	0.658248	DEGS1		31.657	0.0579264	0.267837	0.216275	0.828774	0.999966	DEGS1		31.657	0.226185	0.261866	0.863742	0.387729	0.716312	DEGS1
49.0634	0.00917511	0.198133	0.0463077	0.963065	0.999517	NVL		49.0634	-0.414364	0.202078	-2.05052	0.0403142	0.155547	NVL		49.0634	-0.227683	0.250404	-0.909263	0.363211	0.644061	NVL		49.0634	-0.0183568	0.194467	-0.0943953	0.924795	0.999966	NVL		49.0634	-0.272182	0.193646	-1.40556	0.159854	0.470451	NVL
41.5083	0.114346	0.216443	0.528294	0.597295	0.999517	CNIH4		41.5083	0.816253	0.208415	3.91648	8.98527e-05	0.00157142	CNIH4		41.5083	1.00706	0.265835	3.78828	0.000151694	0.00250868	CNIH4		41.5083	0.214741	0.20684	1.0382	0.299177	0.999966	CNIH4		41.5083	0.641062	0.199401	3.21493	0.00130475	0.0199502	CNIH4
234.51	-0.0765471	0.0984088	-0.777848	0.436659	0.999517	WDR26		234.51	0.00152978	0.09786	0.0156324	0.987528	0.995805	WDR26		234.51	0.0878064	0.125242	0.701096	0.483243	0.740454	WDR26		234.51	-0.148223	0.0958051	-1.54713	0.121831	0.999966	WDR26		234.51	-0.123725	0.0942636	-1.31254	0.189337	0.511366	WDR26
102.351	0.0632252	0.152149	0.415547	0.677741	0.999517	LBR		102.351	0.0560754	0.152135	0.36859	0.712433	0.860149	LBR		102.351	-0.430767	0.196589	-2.19121	0.0284367	0.137938	LBR		102.351	-0.0522449	0.149499	-0.349466	0.726739	0.999966	LBR		102.351	-0.175488	0.148241	-1.1838	0.236491	0.573052	LBR
48.2492	0.130955	0.159429	0.8214	0.411418	0.999517	SRP9		48.2492	0.339285	0.155126	2.18716	0.0287311	0.124623	SRP9		48.2492	0.224096	0.191023	1.17313	0.240742	0.518522	SRP9		48.2492	-0.0354853	0.160254	-0.221432	0.824756	0.999966	SRP9		48.2492	-0.0224577	0.154551	-0.145309	0.884467	0.966377	SRP9
14.0784	0.0333359	0.274113	0.121614	0.903205	0.999517	AL591895.1		14.0784	-0.216509	0.274138	-0.78978	0.429656	0.668654	AL591895.1		14.0784	-0.165458	0.289759	-0.57102	0.567986	0.793869	AL591895.1		14.0784	-0.0918529	0.256472	-0.35814	0.720238	0.999966	AL591895.1		14.0784	-0.038033	0.243976	-0.155888	0.876121	0.963126	AL591895.1
48.9454	-0.198055	0.149931	-1.32097	0.186511	0.999517	TMEM63A		48.9454	0.0455033	0.143486	0.317128	0.751146	0.882166	TMEM63A		48.9454	0.425868	0.166177	2.56274	0.010385	0.069621	TMEM63A		48.9454	0.00336606	0.146562	0.0229669	0.981677	0.999966	TMEM63A		48.9454	0.20714	0.138264	1.49815	0.134093	0.431925	TMEM63A
10.2671	-0.245152	0.374063	-0.655376	0.512226	0.999517	PYCR2		10.2671	0.27606	0.357106	0.773048	0.439494	0.677114	PYCR2		10.2671	0.128633	0.445169	0.288954	0.772616	0.908151	PYCR2		10.2671	0.462183	0.381933	1.21011	0.226235	0.999966	PYCR2		10.2671	0.512992	0.371212	1.38194	0.166991	0.480225	PYCR2
43.2301	-0.0405181	0.230197	-0.176015	0.860282	0.999517	SDE2		43.2301	0.0409907	0.229362	0.178716	0.858161	0.93808	SDE2		43.2301	0.356579	0.304566	1.17078	0.241688	0.519569	SDE2		43.2301	0.2496	0.229557	1.08731	0.276901	0.999966	SDE2		43.2301	0.233277	0.226846	1.02835	0.303786	0.641387	SDE2
636.435	-0.0544602	0.146302	-0.372245	0.709711	0.999517	H3F3A		636.435	0.409911	0.146141	2.8049	0.00503324	0.0373839	H3F3A		636.435	0.108599	0.204751	0.530395	0.595838	0.809895	H3F3A		636.435	-0.0119302	0.146673	-0.0813386	0.935173	0.999966	H3F3A		636.435	0.262567	0.146074	1.79749	0.0722573	0.310225	H3F3A
68.6247	0.112765	0.155887	0.72338	0.469446	0.999517	ACBD3		68.6247	0.086234	0.155093	0.556015	0.578201	0.778232	ACBD3		68.6247	0.0700872	0.190869	0.367201	0.713469	0.879723	ACBD3		68.6247	-0.120634	0.150773	-0.800103	0.423651	0.999966	ACBD3		68.6247	-0.119902	0.147409	-0.813399	0.415989	0.739727	ACBD3
32.8621	0.150777	0.192171	0.7846	0.432688	0.999517	PARP1		32.8621	0.244386	0.18831	1.29778	0.194362	0.430222	PARP1		32.8621	0.13218	0.220004	0.600808	0.547968	0.781605	PARP1		32.8621	-0.0630474	0.196995	-0.320046	0.748933	0.999966	PARP1		32.8621	0.232492	0.185407	1.25396	0.209857	0.537467	PARP1
46.9042	-0.174894	0.187517	-0.932684	0.350983	0.999517	ITPKB		46.9042	-0.911991	0.196268	-4.64667	3.37341e-06	0.000100359	ITPKB		46.9042	-1.06529	0.235998	-4.51398	6.36218e-06	0.000174702	ITPKB		46.9042	0.069404	0.179189	0.387323	0.698517	0.999966	ITPKB		46.9042	-0.602692	0.183253	-3.28886	0.00100594	0.0165113	ITPKB
29.7564	-0.0512609	0.211403	-0.24248	0.808409	0.999517	COQ8A		29.7564	-0.433225	0.214885	-2.01608	0.0437915	0.164406	COQ8A		29.7564	-0.918293	0.255266	-3.5974	0.000321412	0.00468551	COQ8A		29.7564	-0.205085	0.202316	-1.01369	0.310733	0.999966	COQ8A		29.7564	-0.712399	0.204653	-3.481	0.000499542	0.0093157	COQ8A
16.6168	0.151339	0.445597	0.339632	0.734134	0.999517	CDC42BPA		16.6168	-0.557045	0.458149	-1.21586	0.224038	0.466245	CDC42BPA		16.6168	-0.429914	0.599023	-0.717692	0.472947	0.731744	CDC42BPA		16.6168	-0.0331172	0.440207	-0.075231	0.940031	0.999966	CDC42BPA		16.6168	-0.597204	0.444809	-1.34261	0.179399	0.498954	CDC42BPA
22.971	-0.102558	0.286911	-0.357456	0.72075	0.999517	ZNF678		22.971	-0.205975	0.286765	-0.718271	0.47259	0.703743	ZNF678		22.971	-0.109512	0.357313	-0.306489	0.759232	0.901162	ZNF678		22.971	0.198492	0.273353	0.726137	0.467755	0.999966	ZNF678		22.971	-0.147674	0.273637	-0.539672	0.589423	0.848711	ZNF678
176.281	0.0266304	0.11879	0.22418	0.822617	0.999517	ARF1		176.281	0.129253	0.118332	1.09229	0.274705	0.523858	ARF1		176.281	0.069234	0.154619	0.447773	0.654317	0.845819	ARF1		176.281	0.0282589	0.11737	0.240768	0.809735	0.999966	ARF1		176.281	0.0664942	0.115719	0.574616	0.565551	0.837005	ARF1
10.0434	-0.11394	0.342484	-0.332687	0.73937	0.999517	C1orf35		10.0434	0.0230948	0.330969	0.0697794	0.944369	0.977743	C1orf35		10.0434	-0.22258	0.386534	-0.575834	0.564728	0.791752	C1orf35		10.0434	0.0222924	0.318035	0.070094	0.944119	0.999966	C1orf35		10.0434	-0.08278	0.308968	-0.267925	0.788757	0.939939	C1orf35
14.5389	-0.230905	0.331095	-0.697396	0.485555	0.999517	MRPL55		14.5389	-0.445649	0.333349	-1.33688	0.181261	0.412909	MRPL55		14.5389	-0.244206	0.429369	-0.568755	0.569522	0.794689	MRPL55		14.5389	0.290304	0.333875	0.8695	0.384574	0.999966	MRPL55		14.5389	0.115547	0.330719	0.34938	0.726804	0.911992	MRPL55
62.4249	-0.0333919	0.239217	-0.139588	0.888985	0.999517	GUK1		62.4249	0.775223	0.235002	3.29879	0.000971028	0.0105934	GUK1		62.4249	1.15181	0.325854	3.53473	0.000408185	0.00572191	GUK1		62.4249	-0.0628699	0.240336	-0.261591	0.793636	0.999966	GUK1		62.4249	0.540542	0.234212	2.30791	0.021004	0.149903	GUK1
12.7549	-0.364289	0.402008	-0.906173	0.364844	0.999517	IBA57		12.7549	-0.936793	0.413999	-2.26279	0.0236487	0.110132	IBA57		12.7549	-0.733968	0.52327	-1.40266	0.160719	0.412296	IBA57		12.7549	-0.0518793	0.394994	-0.131342	0.895505	0.999966	IBA57		12.7549	-0.752083	0.403378	-1.86446	0.0622567	0.285275	IBA57
19.0045	0.304249	0.256553	1.18591	0.235658	0.999517	TRIM11		19.0045	0.198568	0.255166	0.778191	0.436456	0.674174	TRIM11		19.0045	-0.122183	0.301061	-0.405842	0.684859	0.862415	TRIM11		19.0045	0.152717	0.2406	0.634735	0.525602	0.999966	TRIM11		19.0045	-0.157878	0.239263	-0.659852	0.509349	0.804553	TRIM11
33.5028	0.0624939	0.198236	0.315249	0.752572	0.999517	RNF187		33.5028	-0.0611619	0.197917	-0.309027	0.757301	0.88531	RNF187		33.5028	0.21907	0.255577	0.857157	0.391358	0.666817	RNF187		33.5028	0.0357736	0.202193	0.176928	0.859565	0.999966	RNF187		33.5028	0.224866	0.194055	1.15877	0.246549	0.584625	RNF187
26.2105	-0.0693071	0.244487	-0.28348	0.776809	0.999517	RHOU		26.2105	0.445766	0.234044	1.90463	0.0568287	0.19571	RHOU		26.2105	0.422132	0.289905	1.4561	0.145364	0.390922	RHOU		26.2105	-0.0853799	0.239503	-0.356488	0.721475	0.999966	RHOU		26.2105	0.816568	0.220852	3.69735	0.000217863	0.0047231	RHOU
31.9558	-0.209289	0.188796	-1.10855	0.267624	0.999517	RAB4A		31.9558	-0.365429	0.187566	-1.94827	0.0513832	0.183596	RAB4A		31.9558	-0.214322	0.217776	-0.984138	0.325048	0.607584	RAB4A		31.9558	0.0333128	0.182673	0.182363	0.855298	0.999966	RAB4A		31.9558	-0.236689	0.180337	-1.31248	0.189357	0.511366	RAB4A
28.9087	-0.151534	0.231132	-0.655618	0.51207	0.999517	CCSAP		28.9087	-0.0829377	0.227587	-0.364422	0.715543	0.861916	CCSAP		28.9087	-0.255434	0.279525	-0.913815	0.360814	0.642203	CCSAP		28.9087	0.154238	0.224213	0.687907	0.491512	0.999966	CCSAP		28.9087	-0.0752406	0.222189	-0.338634	0.734886	0.916139	CCSAP
48.1447	-0.0638347	0.161096	-0.396253	0.691918	0.999517	NUP133		48.1447	-0.43595	0.163598	-2.66477	0.00770416	0.0509023	NUP133		48.1447	0.0621632	0.195859	0.317388	0.750949	0.897434	NUP133		48.1447	0.0457291	0.156523	0.292156	0.770168	0.999966	NUP133		48.1447	-0.0977354	0.153597	-0.63631	0.524575	0.813264	NUP133
38.9032	-0.0438368	0.194518	-0.225361	0.821698	0.999517	ABCB10		38.9032	-0.116268	0.19347	-0.600964	0.547864	0.759151	ABCB10		38.9032	-0.0136997	0.237715	-0.0576309	0.954043	0.985699	ABCB10		38.9032	-0.0658651	0.187305	-0.351647	0.725103	0.999966	ABCB10		38.9032	-0.183239	0.184048	-0.995607	0.319441	0.655774	ABCB10
31.2273	-0.118988	0.23646	-0.503204	0.614821	0.999517	TAF5L		31.2273	0.033751	0.232637	0.14508	0.884648	0.950081	TAF5L		31.2273	0.0823011	0.29265	0.281227	0.778536	0.910727	TAF5L		31.2273	-0.0231647	0.226464	-0.102289	0.918527	0.999966	TAF5L		31.2273	-0.0246962	0.221945	-0.111272	0.911401	0.973833	TAF5L
143.649	-0.137871	0.104459	-1.31987	0.18688	0.999517	GALNT2		143.649	-0.14692	0.103314	-1.42208	0.155004	0.375859	GALNT2		143.649	-0.171022	0.123673	-1.38286	0.166709	0.422092	GALNT2		143.649	-0.0355612	0.0979343	-0.363113	0.716521	0.999966	GALNT2		143.649	-0.112148	0.0960813	-1.16722	0.243123	0.580272	GALNT2
35.2028	-0.0950184	0.1853	-0.512783	0.608103	0.999517	COG2		35.2028	0.0681264	0.179059	0.380469	0.703598	0.855412	COG2		35.2028	-0.15369	0.203814	-0.754072	0.450806	0.714033	COG2		35.2028	0.00342387	0.168956	0.0202648	0.983832	0.999966	COG2		35.2028	-0.137553	0.165043	-0.83344	0.404597	0.73179	COG2
64.878	0.0814443	0.167422	0.486463	0.626639	0.999517	TTC13		64.878	-0.36682	0.171012	-2.145	0.0319532	0.133543	TTC13		64.878	-0.0908059	0.211244	-0.429863	0.667295	0.852597	TTC13		64.878	-0.0450056	0.159785	-0.281665	0.778201	0.999966	TTC13		64.878	-0.223389	0.158363	-1.41061	0.158358	0.467339	TTC13
16.9325	0.173928	0.27315	0.636747	0.52429	0.999517	C1orf131		16.9325	0.359124	0.265186	1.35423	0.175663	0.405472	C1orf131		16.9325	0.42066	0.303064	1.38802	0.165129	0.419647	C1orf131		16.9325	0.349749	0.269244	1.29901	0.193942	0.999966	C1orf131		16.9325	0.559888	0.256757	2.18061	0.0292122	0.184803	C1orf131
43.7213	-0.117735	0.169028	-0.696544	0.486088	0.999517	GNPAT		43.7213	0.0245033	0.164251	0.149181	0.881411	0.948966	GNPAT		43.7213	-0.0753827	0.192443	-0.391714	0.695269	0.868894	GNPAT		43.7213	0.0719222	0.160692	0.447579	0.654457	0.999966	GNPAT		43.7213	-0.089964	0.15757	-0.570947	0.568035	0.837752	GNPAT
10.8587	-0.0133857	0.347138	-0.0385601	0.969241	0.999517	EXOC8		10.8587	0.050711	0.340315	0.149012	0.881544	0.948966	EXOC8		10.8587	0.240642	0.400572	0.600746	0.548009	0.781605	EXOC8		10.8587	0.0662401	0.340563	0.194502	0.845783	0.999966	EXOC8		10.8587	0.119753	0.328418	0.364636	0.715383	0.907849	EXOC8
12.3373	0.223773	0.314921	0.710569	0.477352	0.999517	SPRTN		12.3373	0.224117	0.30904	0.725202	0.468328	0.700349	SPRTN		12.3373	-0.192788	0.340579	-0.566061	0.571353	0.795014	SPRTN		12.3373	-0.122522	0.277135	-0.442103	0.658415	0.999966	SPRTN		12.3373	-0.285335	0.270906	-1.05326	0.292221	0.628757	SPRTN
85.0681	0.0637116	0.177879	0.358174	0.720213	0.999517	EGLN1		85.0681	-0.113567	0.179262	-0.633522	0.526393	0.743677	EGLN1		85.0681	-0.155682	0.23225	-0.670322	0.502653	0.751946	EGLN1		85.0681	-0.00719448	0.173513	-0.0414636	0.966926	0.999966	EGLN1		85.0681	-0.31702	0.173648	-1.82564	0.0679038	0.29928	EGLN1
58.0667	-0.0139005	0.144241	-0.09637	0.923227	0.999517	TSNAX		58.0667	-0.0680335	0.142412	-0.477724	0.632846	0.815239	TSNAX		58.0667	-0.0512328	0.163668	-0.313028	0.754259	0.898926	TSNAX		58.0667	0.200774	0.140749	1.42647	0.153734	0.999966	TSNAX		58.0667	0.0699968	0.137622	0.508618	0.61102	0.857304	TSNAX
465.328	0.128854	0.177308	0.726728	0.467393	0.999517	DISC1		465.328	0.443317	0.177325	2.50003	0.0124184	0.0706633	DISC1		465.328	0.562266	0.246804	2.27819	0.0227153	0.118819	DISC1		465.328	0.00633245	0.176765	0.0358242	0.971423	0.999966	DISC1		465.328	0.23035	0.176188	1.30741	0.191073	0.512793	DISC1
14.8187	-0.00183906	0.439327	-0.00418608	0.99666	0.999517	AL136171.2		14.8187	0.157477	0.438047	0.359498	0.719223	0.863477	AL136171.2		14.8187	0.724437	0.583287	1.24199	0.21424	0.485209	AL136171.2		14.8187	0.0347715	0.454549	0.0764966	0.939024	0.999966	AL136171.2		14.8187	0.464948	0.442071	1.05175	0.292915	0.628914	AL136171.2
37.5268	0.262122	0.270848	0.967782	0.333153	0.999517	SIPA1L2		37.5268	0.287391	0.270543	1.06227	0.288111	0.536162	SIPA1L2		37.5268	0.92297	0.341989	2.69883	0.00695837	0.0525744	SIPA1L2		37.5268	0.328481	0.259213	1.26723	0.205074	0.999966	SIPA1L2		37.5268	0.229641	0.257425	0.892069	0.372356	0.70337	SIPA1L2
10.5306	0.529427	0.350753	1.5094	0.131196	0.999517	NTPCR		10.5306	0.307578	0.350855	0.876654	0.380675	0.624721	NTPCR		10.5306	0.0810386	0.381472	0.212436	0.831767	0.934189	NTPCR		10.5306	-0.233128	0.317414	-0.734461	0.462668	0.999966	NTPCR		10.5306	-0.016113	0.299116	-0.0538688	0.95704	0.988366	NTPCR
58.7096	-0.309166	0.189534	-1.63119	0.10285	0.999517	PCNX2		58.7096	-0.350754	0.18904	-1.85545	0.0635322	0.211386	PCNX2		58.7096	-0.141477	0.239775	-0.590039	0.555164	0.78594	PCNX2		58.7096	-0.13308	0.179265	-0.742361	0.457869	0.999966	PCNX2		58.7096	-0.483623	0.179611	-2.69261	0.00708951	0.0718666	PCNX2
14.694	-0.13239	0.365785	-0.361933	0.717402	0.999517	MAP3K21		14.694	-0.0590265	0.361945	-0.163081	0.870454	0.944286	MAP3K21		14.694	0.354134	0.464224	0.762853	0.445551	0.712101	MAP3K21		14.694	-0.0428171	0.348223	-0.122959	0.90214	0.999966	MAP3K21		14.694	0.224904	0.337674	0.666038	0.505387	0.803539	MAP3K21
17.5996	-0.315492	0.435222	-0.724901	0.468513	0.999517	SLC35F3		17.5996	-2.19169	0.495573	-4.42253	9.75513e-06	0.000242725	SLC35F3		17.5996	-2.79159	0.588867	-4.74062	2.13062e-06	6.96299e-05	SLC35F3		17.5996	0.0311793	0.402797	0.0774069	0.9383	0.999966	SLC35F3		17.5996	-1.89553	0.43354	-4.37222	1.2299e-05	0.000441059	SLC35F3
11.2515	0.220633	0.328937	0.670746	0.502382	0.999517	COA6		11.2515	0.69513	0.315819	2.20104	0.0277332	0.121738	COA6		11.2515	0.9731	0.394335	2.4677	0.0135985	0.0834974	COA6		11.2515	0.161225	0.33147	0.486394	0.626688	0.999966	COA6		11.2515	0.289921	0.317934	0.91189	0.361827	0.692773	COA6
29.5567	0.107236	0.247944	0.432502	0.665377	0.999517	TARBP1		29.5567	-1.02463	0.26589	-3.85359	0.000116401	0.00193377	TARBP1		29.5567	-0.77131	0.327304	-2.35656	0.0184453	0.103612	TARBP1		29.5567	0.188939	0.241952	0.780893	0.434866	0.999966	TARBP1		29.5567	-0.757177	0.251692	-3.00834	0.00262676	0.0344818	TARBP1
119.852	-0.123193	0.165101	-0.746166	0.455567	0.999517	IRF2BP2		119.852	-0.126454	0.165584	-0.763685	0.445055	0.681654	IRF2BP2		119.852	0.250349	0.226497	1.10531	0.269026	0.5497	IRF2BP2		119.852	-0.0619577	0.16579	-0.373711	0.708619	0.999966	IRF2BP2		119.852	-0.0956341	0.164424	-0.581632	0.560814	0.834632	IRF2BP2
71.8027	-0.143335	0.158505	-0.90429	0.365842	0.999517	TOMM20		71.8027	-0.593437	0.161993	-3.66334	0.000248946	0.00360989	TOMM20		71.8027	-0.59237	0.206993	-2.86178	0.00421265	0.036116	TOMM20		71.8027	-0.0486442	0.161667	-0.300892	0.763497	0.999966	TOMM20		71.8027	0.00281329	0.158072	0.0177975	0.9858	0.995887	TOMM20
462.46	0.0459607	0.0880032	0.522262	0.601488	0.999517	ARID4B		462.46	0.172591	0.087894	1.96363	0.0495733	0.179296	ARID4B		462.46	0.369707	0.117142	3.15606	0.00159918	0.0170808	ARID4B		462.46	0.110503	0.0860523	1.28414	0.199094	0.999966	ARID4B		462.46	0.262991	0.0850863	3.09087	0.00199569	0.0281557	ARID4B
28.5048	0.30556	0.251932	1.21287	0.22518	0.999517	B3GALNT2		28.5048	-0.281926	0.259376	-1.08694	0.277063	0.526886	B3GALNT2		28.5048	-0.507279	0.305524	-1.66036	0.0968428	0.305455	B3GALNT2		28.5048	-0.0429347	0.247191	-0.17369	0.862109	0.999966	B3GALNT2		28.5048	-0.0881378	0.242707	-0.363145	0.716496	0.908314	B3GALNT2
1328.69	0.0853426	0.146527	0.582435	0.560274	0.999517	LYST		1328.69	0.0398644	0.146815	0.271529	0.785984	0.901137	LYST		1328.69	0.0426255	0.206128	0.206791	0.836173	0.936322	LYST		1328.69	-0.0874239	0.146313	-0.597513	0.550165	0.999966	LYST		1328.69	-0.0583624	0.146185	-0.399238	0.689718	0.898533	LYST
29.6477	0.172616	0.343527	0.502482	0.615328	0.999517	NID1		29.6477	-0.353063	0.350435	-1.0075	0.313695	0.562821	NID1		29.6477	0.460127	0.467085	0.985104	0.324573	0.606904	NID1		29.6477	-0.188784	0.347521	-0.543231	0.586971	0.999966	NID1		29.6477	-0.491899	0.34782	-1.41423	0.157293	0.465495	NID1
47.6423	-0.0270969	0.249021	-0.108813	0.913351	0.999517	GPR137B		47.6423	-0.150741	0.250592	-0.60154	0.54748	0.758954	GPR137B		47.6423	0.29113	0.329055	0.884746	0.376294	0.654019	GPR137B		47.6423	-0.0382247	0.24631	-0.155189	0.876672	0.999966	GPR137B		47.6423	-0.221958	0.24539	-0.904512	0.365724	0.696944	GPR137B
67.3207	-0.0191217	0.193408	-0.0988676	0.921243	0.999517	ERO1B		67.3207	-0.166831	0.194659	-0.857044	0.39142	0.634855	ERO1B		67.3207	-0.437587	0.251719	-1.73839	0.0821417	0.276109	ERO1B		67.3207	-0.163109	0.191114	-0.853466	0.393401	0.999966	ERO1B		67.3207	-0.0619056	0.187905	-0.329451	0.741815	0.919853	ERO1B
92.7192	0.034418	0.11617	0.296274	0.767021	0.999517	LGALS8		92.7192	0.189655	0.11316	1.67599	0.0937393	0.273419	LGALS8		92.7192	0.0179614	0.134762	0.133282	0.89397	0.960771	LGALS8		92.7192	-0.0868323	0.110062	-0.788938	0.430148	0.999966	LGALS8		92.7192	-0.0966551	0.106606	-0.906662	0.364586	0.695811	LGALS8
35.4755	-0.0878564	0.187412	-0.468788	0.639221	0.999517	HEATR1		35.4755	-0.0950435	0.184448	-0.515286	0.606353	0.795489	HEATR1		35.4755	0.0645798	0.214678	0.300822	0.76355	0.903713	HEATR1		35.4755	0.34878	0.178712	1.95163	0.0509824	0.999966	HEATR1		35.4755	0.0760291	0.177221	0.429007	0.667918	0.887433	HEATR1
57.8014	0.0186972	0.167236	0.111801	0.910981	0.999517	MTR		57.8014	-0.110128	0.167115	-0.658995	0.509899	0.730964	MTR		57.8014	-0.0579024	0.198247	-0.292072	0.770232	0.90718	MTR		57.8014	0.129061	0.160307	0.805084	0.420771	0.999966	MTR		57.8014	0.00750799	0.157975	0.0475264	0.962094	0.989844	MTR
11.3062	-0.0072465	0.333815	-0.0217081	0.982681	0.999517	FH		11.3062	0.294849	0.323196	0.912292	0.361615	0.609352	FH		11.3062	-0.10622	0.401828	-0.264342	0.791516	0.916192	FH		11.3062	0.0630115	0.343814	0.183272	0.854585	0.999966	FH		11.3062	-0.0185808	0.334788	-0.0555002	0.95574	0.988355	FH
35.3123	0.307149	0.211455	1.45255	0.146349	0.999517	KMO		35.3123	0.877398	0.204328	4.29406	1.75437e-05	0.000412164	KMO		35.3123	1.39534	0.264694	5.27153	1.35294e-07	7.22537e-06	KMO		35.3123	0.348673	0.214751	1.62361	0.104458	0.999966	KMO		35.3123	1.12141	0.20185	5.55567	2.76552e-08	2.31121e-06	KMO
19.449	0.250935	0.243182	1.03188	0.302127	0.999517	OPN3		19.449	-0.292665	0.250266	-1.16942	0.242236	0.487924	OPN3		19.449	-0.282335	0.29244	-0.965446	0.334322	0.617956	OPN3		19.449	-0.0249579	0.235565	-0.105949	0.915623	0.999966	OPN3		19.449	-0.609456	0.239986	-2.53955	0.0110996	0.100869	OPN3
23.4571	-0.205295	0.219719	-0.934352	0.350122	0.999517	CHML		23.4571	-0.650713	0.224674	-2.89626	0.00377642	0.0303333	CHML		23.4571	-0.434453	0.248273	-1.7499	0.0801352	0.272375	CHML		23.4571	-0.291417	0.211287	-1.37925	0.167819	0.999966	CHML		23.4571	-0.4694	0.206334	-2.27495	0.0229087	0.157639	CHML
269.114	-0.0883065	0.121465	-0.72701	0.46722	0.999517	CEP170		269.114	-0.428233	0.123174	-3.47665	0.000507712	0.00642593	CEP170		269.114	-0.548563	0.164205	-3.34072	0.000835619	0.0101423	CEP170		269.114	-0.0902547	0.119501	-0.755264	0.450091	0.999966	CEP170		269.114	-0.347034	0.119506	-2.90391	0.0036854	0.0440477	CEP170
251.232	-0.0276376	0.149527	-0.184834	0.853359	0.999517	SDCCAG8		251.232	-0.114684	0.150433	-0.762358	0.445847	0.68247	SDCCAG8		251.232	-0.298412	0.204333	-1.46042	0.144175	0.388774	SDCCAG8		251.232	-0.0213699	0.147735	-0.144651	0.884987	0.999966	SDCCAG8		251.232	-0.226027	0.147648	-1.53085	0.125807	0.419409	SDCCAG8
120.648	-0.285628	0.208812	-1.36787	0.171352	0.999517	AKT3		120.648	-1.38066	0.217442	-6.34956	2.15936e-10	2.51497e-08	AKT3		120.648	-1.12969	0.287652	-3.92728	8.59102e-05	0.00156299	AKT3		120.648	-0.367473	0.203595	-1.80492	0.0710867	0.999966	AKT3		120.648	-1.0853	0.205902	-5.27095	1.35717e-07	9.58602e-06	AKT3
45.4475	0.066282	0.176338	0.37588	0.707006	0.999517	ZBTB18		45.4475	-0.176808	0.177325	-0.997085	0.318723	0.56701	ZBTB18		45.4475	-0.210149	0.214209	-0.981047	0.326569	0.609034	ZBTB18		45.4475	0.0148948	0.167638	0.0888506	0.929201	0.999966	ZBTB18		45.4475	-0.0600248	0.164119	-0.36574	0.714559	0.907426	ZBTB18
27.3196	0.155085	0.282205	0.549546	0.582631	0.999517	AL645465.1		27.3196	-0.262015	0.28753	-0.911261	0.362158	0.609912	AL645465.1		27.3196	-0.292718	0.364292	-0.803524	0.421672	0.693026	AL645465.1		27.3196	-0.00661579	0.275323	-0.0240292	0.980829	0.999966	AL645465.1		27.3196	-0.174646	0.273372	-0.638858	0.522915	0.8125	AL645465.1
108.623	0.186937	0.131763	1.41873	0.155977	0.999517	ADSS		108.623	-0.0936076	0.133211	-0.702702	0.482241	0.710194	ADSS		108.623	0.150668	0.165122	0.912465	0.361524	0.642553	ADSS		108.623	-0.0437812	0.127676	-0.342908	0.731668	0.999966	ADSS		108.623	-0.104108	0.125754	-0.827875	0.407741	0.733785	ADSS
16.3803	0.0700476	0.324625	0.21578	0.829159	0.999517	CATSPERE		16.3803	-0.172598	0.326907	-0.527971	0.597519	0.789481	CATSPERE		16.3803	-0.179971	0.396271	-0.454162	0.649712	0.842823	CATSPERE		16.3803	0.249826	0.302149	0.82683	0.408334	0.999966	CATSPERE		16.3803	0.028894	0.300167	0.0962596	0.923314	0.977322	CATSPERE
43.796	0.281496	0.167532	1.68025	0.0929089	0.999517	DESI2		43.796	-0.0380462	0.169134	-0.224947	0.82202	0.919373	DESI2		43.796	-0.0799312	0.191354	-0.417714	0.676156	0.858288	DESI2		43.796	0.0883368	0.153636	0.574975	0.565308	0.999966	DESI2		43.796	-0.184137	0.152189	-1.20992	0.226308	0.558777	DESI2
35.2735	0.035521	0.182904	0.194206	0.846015	0.999517	COX20		35.2735	-0.0423991	0.181592	-0.233486	0.815384	0.915922	COX20		35.2735	-0.0975262	0.21893	-0.445468	0.655981	0.846289	COX20		35.2735	-0.0944434	0.186846	-0.505462	0.613234	0.999966	COX20		35.2735	-0.170618	0.181628	-0.939382	0.347535	0.680931	COX20
569.335	-0.0823903	0.189598	-0.434553	0.663887	0.999517	HNRNPU		569.335	-0.280663	0.190352	-1.47444	0.140362	0.355526	HNRNPU		569.335	-0.290078	0.265403	-1.09297	0.274406	0.555207	HNRNPU		569.335	-0.0117312	0.188952	-0.0620859	0.950494	0.999966	HNRNPU		569.335	-0.238083	0.188988	-1.25978	0.207748	0.535422	HNRNPU
12.337	-0.0350254	0.407727	-0.0859041	0.931543	0.999517	AL356512.1		12.337	-0.574371	0.419264	-1.36995	0.170702	0.399156	AL356512.1		12.337	-0.0913069	0.51808	-0.176241	0.860105	0.944574	AL356512.1		12.337	-0.10331	0.381637	-0.270703	0.786619	0.999966	AL356512.1		12.337	-0.131091	0.375886	-0.348753	0.727275	0.912051	AL356512.1
154.312	-0.0970413	0.214801	-0.451774	0.651432	0.999517	EFCAB2		154.312	-0.408695	0.217064	-1.88283	0.0597235	0.202181	EFCAB2		154.312	-0.745646	0.295744	-2.52126	0.0116936	0.0754399	EFCAB2		154.312	-0.0713658	0.212456	-0.335909	0.736939	0.999966	EFCAB2		154.312	-0.220936	0.212213	-1.04111	0.297826	0.635223	EFCAB2
221.632	-0.233255	0.189768	-1.22916	0.219014	0.999517	SMYD3		221.632	-0.710629	0.192335	-3.69474	0.000220109	0.00331011	SMYD3		221.632	-0.318383	0.262354	-1.21356	0.224916	0.4991	SMYD3		221.632	-0.186378	0.187927	-0.991755	0.321317	0.999966	SMYD3		221.632	-0.532237	0.188284	-2.82677	0.00470195	0.0531576	SMYD3
17.6209	0.139963	0.258586	0.541263	0.588326	0.999517	TFB2M		17.6209	0.135496	0.253338	0.534844	0.592758	0.786778	TFB2M		17.6209	0.206338	0.270554	0.762652	0.445671	0.712189	TFB2M		17.6209	0.177395	0.228021	0.777979	0.436581	0.999966	TFB2M		17.6209	-0.296675	0.229608	-1.29209	0.196325	0.520166	TFB2M
71.326	-0.0758497	0.152818	-0.49634	0.619655	0.999517	CNST		71.326	-0.0935692	0.151618	-0.617139	0.537143	0.75104	CNST		71.326	0.106021	0.183615	0.577407	0.563665	0.791752	CNST		71.326	-0.0210134	0.145699	-0.144225	0.885323	0.999966	CNST		71.326	-0.196252	0.144026	-1.36262	0.173003	0.490431	CNST
11.5897	0.346872	0.335712	1.03324	0.30149	0.999517	SCCPDH		11.5897	0.745568	0.324553	2.29722	0.0216065	0.103296	SCCPDH		11.5897	0.958999	0.402789	2.3809	0.0172706	0.0986793	SCCPDH		11.5897	0.301588	0.343628	0.877657	0.38013	0.999966	SCCPDH		11.5897	0.475602	0.329203	1.44471	0.14854	0.455268	SCCPDH
267.704	0.101763	0.195925	0.519396	0.603485	0.999517	AHCTF1		267.704	-0.156351	0.197303	-0.792439	0.428105	0.667268	AHCTF1		267.704	-0.376196	0.272005	-1.38305	0.16665	0.422041	AHCTF1		267.704	0.0841043	0.194676	0.432022	0.665726	0.999966	AHCTF1		267.704	-0.0988882	0.194628	-0.508088	0.611392	0.857304	AHCTF1
88.4141	0.0528106	0.244825	0.215707	0.829216	0.999517	ZNF124		88.4141	-0.241256	0.247559	-0.974543	0.329787	0.579257	ZNF124		88.4141	-0.199842	0.334692	-0.597092	0.550446	0.783143	ZNF124		88.4141	-0.0111846	0.240709	-0.0464654	0.962939	0.999966	ZNF124		88.4141	-0.0837636	0.239983	-0.34904	0.727059	0.911992	ZNF124
33.6537	-0.0738248	0.209562	-0.352282	0.724627	0.999517	AL390728.6		33.6537	0.151607	0.204397	0.741724	0.458254	0.692632	AL390728.6		33.6537	0.330943	0.254719	1.29925	0.193859	0.459571	AL390728.6		33.6537	-0.00374041	0.201331	-0.0185784	0.985177	0.999966	AL390728.6		33.6537	0.190546	0.194046	0.981964	0.326118	0.661196	AL390728.6
20.5626	0.105348	0.260621	0.404221	0.68605	0.999517	ZNF496		20.5626	0.768302	0.247165	3.10846	0.00188067	0.0178111	ZNF496		20.5626	1.15658	0.306754	3.7704	0.000162989	0.00267126	ZNF496		20.5626	0.218296	0.261786	0.833871	0.404353	0.999966	ZNF496		20.5626	0.890797	0.243413	3.65961	0.000252604	0.00531829	ZNF496
259.04	-0.128585	0.205391	-0.626051	0.531281	0.999517	NLRP3		259.04	0.341215	0.20495	1.66487	0.0959378	0.277573	NLRP3		259.04	0.299759	0.28392	1.05578	0.291067	0.572678	NLRP3		259.04	0.0940929	0.203848	0.461584	0.64438	0.999966	NLRP3		259.04	0.608409	0.202594	3.0031	0.00267242	0.0347066	NLRP3
17.3149	0.572528	0.258767	2.21252	0.0269308	0.999517	ZNF672		17.3149	0.711562	0.252721	2.8156	0.00486864	0.0365081	ZNF672		17.3149	0.243724	0.283108	0.860886	0.389301	0.665324	ZNF672		17.3149	0.067806	0.254347	0.266589	0.789786	0.999966	ZNF672		17.3149	0.481288	0.2364	2.0359	0.0417603	0.229167	ZNF672
15.0334	-0.258698	0.305849	-0.845836	0.397644	0.999517	SH3YL1		15.0334	-0.863908	0.317421	-2.72164	0.00649582	0.0450388	SH3YL1		15.0334	-0.936772	0.376808	-2.48607	0.0129162	0.0805275	SH3YL1		15.0334	-0.210873	0.289237	-0.729068	0.46596	0.999966	SH3YL1		15.0334	-0.411459	0.285711	-1.44012	0.149834	0.456977	SH3YL1
24.2192	0.00495915	0.232613	0.0213193	0.982991	0.999517	ACP1		24.2192	0.123436	0.227951	0.541501	0.588162	0.783407	ACP1		24.2192	0.103822	0.280107	0.370651	0.710898	0.878234	ACP1		24.2192	0.0916903	0.233227	0.393138	0.694218	0.999966	ACP1		24.2192	0.164485	0.22517	0.730491	0.46509	0.775449	ACP1
11.6874	0.283558	0.298105	0.951201	0.341503	0.999517	TMEM18		11.6874	0.016044	0.299333	0.0535992	0.957254	0.983855	TMEM18		11.6874	-0.324665	0.337388	-0.96229	0.335904	0.619104	TMEM18		11.6874	-0.168753	0.291901	-0.578118	0.563185	0.999966	TMEM18		11.6874	-0.345504	0.284502	-1.21442	0.224588	0.556288	TMEM18
39.2838	0.192756	0.197764	0.974681	0.329718	0.999517	EIPR1		39.2838	0.168307	0.196432	0.856817	0.391546	0.634965	EIPR1		39.2838	-0.118861	0.237654	-0.500142	0.616975	0.823938	EIPR1		39.2838	-0.060731	0.190959	-0.318031	0.750461	0.999966	EIPR1		39.2838	-0.0785351	0.186447	-0.421219	0.673595	0.890213	EIPR1
73.9723	0.126485	0.149202	0.84774	0.396583	0.999517	TRAPPC12		73.9723	-0.15357	0.15058	-1.01985	0.307798	0.556527	TRAPPC12		73.9723	-0.160272	0.178402	-0.898374	0.368986	0.647563	TRAPPC12		73.9723	0.141066	0.142195	0.992061	0.321168	0.999966	TRAPPC12		73.9723	-0.0115082	0.140352	-0.0819949	0.934651	0.981164	TRAPPC12
32.1472	0.0503642	0.216166	0.232988	0.815771	0.999517	ADI1		32.1472	0.10589	0.214178	0.494403	0.621021	0.805272	ADI1		32.1472	0.0928611	0.273415	0.339634	0.734132	0.891313	ADI1		32.1472	0.0782978	0.221832	0.352959	0.724119	0.999966	ADI1		32.1472	0.0101131	0.217423	0.0465134	0.962901	0.989844	ADI1
22.9266	-0.10553	0.237349	-0.44462	0.656595	0.999517	RNASEH1		22.9266	0.0158115	0.232253	0.0680788	0.945723	0.978433	RNASEH1		22.9266	0.00123461	0.284601	0.00433805	0.996539	0.998911	RNASEH1		22.9266	0.302684	0.23436	1.29153	0.196519	0.999966	RNASEH1		22.9266	0.225029	0.229401	0.98094	0.326622	0.661584	RNASEH1
12.623	0.469626	0.480513	0.977341	0.3284	0.999517	NRIR		12.623	0.923884	0.474262	1.94804	0.0514096	0.183596	NRIR		12.623	2.97582	0.618795	4.80906	1.51645e-06	5.23724e-05	NRIR		12.623	1.08515	0.498611	2.17634	0.0295302	0.999966	NRIR		12.623	1.81914	0.484196	3.75704	0.000171936	0.00393799	NRIR
24.9007	0.652894	0.410598	1.59011	0.111811	0.999517	CMPK2		24.9007	1.37693	0.405327	3.39709	0.000681074	0.0081313	CMPK2		24.9007	2.6603	0.540702	4.92008	8.65073e-07	3.39456e-05	CMPK2		24.9007	0.646712	0.409489	1.57931	0.114264	0.999966	CMPK2		24.9007	1.67575	0.398407	4.20611	2.59799e-05	0.000829236	CMPK2
41.5001	0.905467	0.399939	2.26401	0.0235735	0.999517	RSAD2		41.5001	1.84312	0.394203	4.67555	2.93166e-06	9.03754e-05	RSAD2		41.5001	4.27143	0.521075	8.19734	2.45761e-16	8.96862e-13	RSAD2		41.5001	1.13603	0.397507	2.85788	0.00426482	0.999966	RSAD2		41.5001	2.0659	0.389561	5.30315	1.13822e-07	8.19818e-06	RSAD2
306.409	0.0187655	0.262344	0.0715303	0.942976	0.999517	ID2		306.409	-0.208889	0.263327	-0.793268	0.427622	0.66661	ID2		306.409	-0.675774	0.368636	-1.83317	0.0667766	0.2428	ID2		306.409	-0.24233	0.262164	-0.924346	0.355306	0.999966	ID2		306.409	-0.428884	0.262152	-1.63601	0.101837	0.373004	ID2
216.854	-0.091156	0.119544	-0.762528	0.445745	0.999517	KIDINS220		216.854	-0.140169	0.119959	-1.16848	0.242615	0.488172	KIDINS220		216.854	-0.0955081	0.15744	-0.606632	0.544095	0.779508	KIDINS220		216.854	-0.0224169	0.117559	-0.190686	0.848771	0.999966	KIDINS220		216.854	0.0273191	0.116258	0.234987	0.814219	0.942989	KIDINS220
35.1045	-0.45568	0.265005	-1.71952	0.0855205	0.999517	MBOAT2		35.1045	-0.603511	0.266563	-2.26405	0.0235712	0.109905	MBOAT2		35.1045	-0.706054	0.350263	-2.01578	0.0438228	0.185814	MBOAT2		35.1045	-0.280245	0.259083	-1.08168	0.279395	0.999966	MBOAT2		35.1045	-0.524077	0.258412	-2.02807	0.0425534	0.231393	MBOAT2
16.3135	0.350289	0.420061	0.833899	0.404338	0.999517	ASAP2		16.3135	1.46579	0.408124	3.59153	0.00032874	0.00449881	ASAP2		16.3135	0.611303	0.563085	1.08563	0.277642	0.558336	ASAP2		16.3135	0.51928	0.420494	1.23493	0.216856	0.999966	ASAP2		16.3135	1.80138	0.403349	4.46606	7.96739e-06	0.000314899	ASAP2
33.8489	0.123126	0.17563	0.701052	0.483271	0.999517	ITGB1BP1		33.8489	-0.106988	0.175766	-0.608692	0.542728	0.75569	ITGB1BP1		33.8489	-0.0676187	0.196871	-0.343468	0.731247	0.889713	ITGB1BP1		33.8489	-0.22949	0.172851	-1.32768	0.184285	0.999966	ITGB1BP1		33.8489	-0.165839	0.164534	-1.00793	0.313487	0.650969	ITGB1BP1
34.5215	0.0173362	0.190033	0.0912276	0.927312	0.999517	CPSF3		34.5215	0.158559	0.184812	0.857947	0.390922	0.634234	CPSF3		34.5215	-0.00579972	0.214029	-0.0270978	0.978382	0.994459	CPSF3		34.5215	-0.215164	0.180787	-1.19015	0.233987	0.999966	CPSF3		34.5215	-0.100929	0.172495	-0.585111	0.558473	0.833123	CPSF3
19.5029	0.177784	0.238575	0.745193	0.456155	0.999517	IAH1		19.5029	0.506032	0.227334	2.22594	0.026018	0.116549	IAH1		19.5029	-0.113693	0.249338	-0.455981	0.648404	0.842079	IAH1		19.5029	0.390664	0.224223	1.7423	0.0814556	0.999966	IAH1		19.5029	0.222823	0.219002	1.01745	0.308941	0.646337	IAH1
314.856	-0.241402	0.199251	-1.21154	0.225687	0.999517	ADAM17		314.856	0.204952	0.198941	1.03021	0.30291	0.551514	ADAM17		314.856	0.363781	0.277383	1.31148	0.189697	0.454366	ADAM17		314.856	-0.00502511	0.197842	-0.0253996	0.979736	0.999966	ADAM17		314.856	-0.0143644	0.197508	-0.0727282	0.942022	0.983621	ADAM17
179.288	-0.116102	0.270517	-0.429185	0.667788	0.999517	YWHAQ		179.288	-0.0748942	0.271263	-0.276095	0.782475	0.899489	YWHAQ		179.288	-0.363094	0.37727	-0.962424	0.335837	0.619104	YWHAQ		179.288	-0.0223287	0.269441	-0.0828705	0.933955	0.999966	YWHAQ		179.288	-0.0513587	0.269049	-0.19089	0.848612	0.954154	YWHAQ
50.0579	0.00495597	0.182514	0.0271539	0.978337	0.999517	TAF1B		50.0579	0.12473	0.179169	0.696159	0.486329	0.71319	TAF1B		50.0579	0.576061	0.209972	2.74351	0.00607859	0.047064	TAF1B		50.0579	0.0550967	0.172667	0.319092	0.749657	0.999966	TAF1B		50.0579	0.0348897	0.168741	0.206765	0.836193	0.951709	TAF1B
10.1954	-0.122148	0.402884	-0.303184	0.76175	0.999517	AC104794.3		10.1954	-1.03282	0.42682	-2.41981	0.0155286	0.0830521	AC104794.3		10.1954	-0.538707	0.540175	-0.997283	0.318627	0.600711	AC104794.3		10.1954	0.294788	0.393506	0.749133	0.453777	0.999966	AC104794.3		10.1954	0.0470322	0.391779	0.120048	0.904445	0.971639	AC104794.3
41.8355	-0.246802	0.204972	-1.20407	0.228561	0.999517	KLF11		41.8355	-0.664711	0.209151	-3.17813	0.00148227	0.0147526	KLF11		41.8355	-0.732258	0.262206	-2.79268	0.00522731	0.0420393	KLF11		41.8355	-0.258124	0.206146	-1.25214	0.210519	0.999966	KLF11		41.8355	-0.484217	0.204511	-2.36768	0.0178999	0.137271	KLF11
159.344	-0.0633417	0.114411	-0.553634	0.579829	0.999517	HPCAL1		159.344	-0.109728	0.114333	-0.959718	0.337197	0.585602	HPCAL1		159.344	-0.233813	0.145769	-1.60399	0.108715	0.328296	HPCAL1		159.344	-0.141494	0.110728	-1.27785	0.201301	0.999966	HPCAL1		159.344	-0.25178	0.109544	-2.29844	0.0215367	0.15234	HPCAL1
34.9579	0.0157871	0.328684	0.0480314	0.961691	0.999517	ODC1		34.9579	0.101128	0.328904	0.307469	0.758486	0.88604	ODC1		34.9579	0.268586	0.450576	0.596093	0.551113	0.783888	ODC1		34.9579	0.0900382	0.324	0.277896	0.781093	0.999966	ODC1		34.9579	0.0563714	0.321996	0.175069	0.861026	0.958465	ODC1
94.643	0.0647019	0.113294	0.571098	0.567933	0.999517	NOL10		94.643	-0.0191149	0.112193	-0.170376	0.864714	0.941415	NOL10		94.643	0.114382	0.130145	0.878881	0.379466	0.656613	NOL10		94.643	0.0615714	0.108053	0.569825	0.568796	0.999966	NOL10		94.643	0.18436	0.103625	1.77911	0.0752223	0.3165	NOL10
58.6274	0.0195043	0.18308	0.106535	0.915158	0.999517	PDIA6		58.6274	0.733154	0.176692	4.14932	3.33457e-05	0.000702737	PDIA6		58.6274	0.949703	0.22715	4.18095	2.90298e-05	0.000634367	PDIA6		58.6274	0.128593	0.182981	0.702769	0.4822	0.999966	PDIA6		58.6274	0.574797	0.175759	3.27037	0.00107409	0.0173183	PDIA6
34.3927	0.0154522	0.200355	0.0771241	0.938525	0.999517	SLC66A3		34.3927	0.228916	0.195284	1.17222	0.241109	0.486573	SLC66A3		34.3927	0.148827	0.240626	0.6185	0.536246	0.773884	SLC66A3		34.3927	0.10666	0.198585	0.537101	0.591198	0.999966	SLC66A3		34.3927	0.339741	0.190081	1.78735	0.0738805	0.31302	SLC66A3
141.54	-0.0634119	0.156486	-0.405225	0.685312	0.999517	ROCK2		141.54	-0.0151153	0.156646	-0.0964935	0.923129	0.967689	ROCK2		141.54	-0.121174	0.208044	-0.582442	0.560269	0.789712	ROCK2		141.54	-0.109818	0.154316	-0.711645	0.476685	0.999966	ROCK2		141.54	0.0453629	0.152316	0.297822	0.765839	0.931447	ROCK2
10.009	-0.351092	0.328041	-1.07027	0.284498	0.999517	E2F6		10.009	-0.373272	0.321912	-1.15955	0.246233	0.491306	E2F6		10.009	-0.437977	0.366139	-1.19621	0.231617	0.507561	E2F6		10.009	0.400465	0.32032	1.2502	0.211226	0.999966	E2F6		10.009	0.0600017	0.318918	0.188141	0.850766	0.954518	E2F6
29.475	0.0329853	0.205237	0.160718	0.872315	0.999517	LPIN1		29.475	0.354367	0.197123	1.7977	0.0722248	0.229726	LPIN1		29.475	0.474831	0.23441	2.02564	0.0428017	0.183474	LPIN1		29.475	-0.212584	0.199291	-1.0667	0.286107	0.999966	LPIN1		29.475	0.297469	0.184163	1.61525	0.106257	0.381672	LPIN1
195.647	0.0654239	0.138364	0.472838	0.636329	0.999517	NBAS		195.647	0.1053	0.138625	0.759607	0.447489	0.68364	NBAS		195.647	0.0894039	0.184181	0.485413	0.627383	0.829338	NBAS		195.647	0.0497316	0.135928	0.365868	0.714463	0.999966	NBAS		195.647	0.19277	0.134476	1.43349	0.151717	0.459597	NBAS
38.3965	0.0509834	0.17445	0.292253	0.770093	0.999517	DDX1		38.3965	0.0719698	0.171166	0.420467	0.674144	0.841278	DDX1		38.3965	0.24309	0.198902	1.22216	0.221649	0.495125	DDX1		38.3965	0.166383	0.170717	0.974612	0.329753	0.999966	DDX1		38.3965	0.126497	0.165433	0.764645	0.444483	0.76295	DDX1
746.127	-0.0994038	0.150195	-0.661829	0.508081	0.999517	FAM49A		746.127	0.081238	0.150375	0.540237	0.589033	0.783734	FAM49A		746.127	0.230723	0.209869	1.09937	0.271608	0.551942	FAM49A		746.127	0.0398972	0.149735	0.266452	0.789891	0.999966	FAM49A		746.127	0.104405	0.149492	0.6984	0.484927	0.791522	FAM49A
46.527	-0.0351798	0.185833	-0.189309	0.849851	0.999517	SMC6		46.527	-0.257978	0.186994	-1.37961	0.167708	0.3947	SMC6		46.527	-0.28836	0.228641	-1.26119	0.20724	0.477555	SMC6		46.527	-0.0633365	0.180032	-0.351807	0.724983	0.999966	SMC6		46.527	-0.0732534	0.176193	-0.415757	0.677588	0.891719	SMC6
17.8386	-0.160672	0.28044	-0.57293	0.566692	0.999517	GEN1		17.8386	-0.156919	0.276604	-0.567305	0.570507	0.773412	GEN1		17.8386	0.100595	0.351615	0.286093	0.774807	0.909328	GEN1		17.8386	0.127119	0.264114	0.481302	0.630302	0.999966	GEN1		17.8386	0.0512996	0.25889	0.198152	0.842926	0.952873	GEN1
12.212	0.235475	0.296915	0.793071	0.427736	0.999517	TTC32		12.212	0.226838	0.292116	0.776533	0.437434	0.675272	TTC32		12.212	-0.408792	0.347547	-1.17622	0.239507	0.516776	TTC32		12.212	-0.170181	0.286262	-0.594494	0.552182	0.999966	TTC32		12.212	-0.198192	0.275499	-0.719391	0.4719	0.779735	TTC32
124.621	0.0970683	0.12232	0.793558	0.427453	0.999517	LAPTM4A		124.621	0.0561738	0.122039	0.460293	0.645306	0.822063	LAPTM4A		124.621	-0.284711	0.154465	-1.84321	0.0652984	0.239173	LAPTM4A		124.621	0.0448754	0.118691	0.378087	0.705366	0.999966	LAPTM4A		124.621	-0.111774	0.117515	-0.95115	0.341528	0.675041	LAPTM4A
378.273	0.0347802	0.0912163	0.381294	0.702985	0.999517	PUM2		378.273	-0.0535763	0.0916933	-0.584298	0.55902	0.766616	PUM2		378.273	-0.00135434	0.121132	-0.0111807	0.991079	0.998004	PUM2		378.273	-0.052944	0.0896566	-0.59052	0.554842	0.999966	PUM2		378.273	-0.0659103	0.0888701	-0.741648	0.458301	0.772009	PUM2
85.3382	-0.00455972	0.274689	-0.0165996	0.986756	0.999517	RHOB		85.3382	0.0691258	0.275441	0.250964	0.801842	0.90998	RHOB		85.3382	0.597948	0.378633	1.57923	0.114284	0.337519	RHOB		85.3382	-0.160152	0.274501	-0.58343	0.559604	0.999966	RHOB		85.3382	-0.21508	0.273555	-0.78624	0.431727	0.752875	RHOB
29.092	0.0148663	0.198431	0.0749191	0.940279	0.999517	HS1BP3		29.092	-0.120578	0.196888	-0.612418	0.540261	0.753427	HS1BP3		29.092	0.295065	0.225463	1.3087	0.190634	0.455343	HS1BP3		29.092	5.16562e-05	0.190087	0.00027175	0.999783	0.999966	HS1BP3		29.092	-0.201225	0.186332	-1.07993	0.280174	0.618559	HS1BP3
28.4099	0.263166	0.256331	1.02667	0.304577	0.999517	LDAH		28.4099	0.0688737	0.257953	0.267001	0.789468	0.902632	LDAH		28.4099	0.212238	0.319891	0.66347	0.507029	0.754647	LDAH		28.4099	0.298851	0.256583	1.16474	0.244125	0.999966	LDAH		28.4099	0.399215	0.250776	1.59192	0.111403	0.391537	LDAH
432.626	-0.105363	0.100241	-1.0511	0.293214	0.999517	ATAD2B		432.626	-0.0399793	0.100426	-0.398096	0.690559	0.848811	ATAD2B		432.626	0.0241425	0.135296	0.178441	0.858376	0.943855	ATAD2B		432.626	0.0343126	0.0989846	0.346646	0.728858	0.999966	ATAD2B		432.626	0.0953934	0.0982625	0.970802	0.331647	0.665971	ATAD2B
63.2639	-0.0369239	0.227457	-0.162334	0.871043	0.999517	UBXN2A		63.2639	-0.0801384	0.228223	-0.351141	0.725483	0.866578	UBXN2A		63.2639	0.069767	0.302585	0.23057	0.817649	0.92754	UBXN2A		63.2639	0.101607	0.220106	0.461629	0.644348	0.999966	UBXN2A		63.2639	0.0245082	0.218861	0.111981	0.910839	0.973833	UBXN2A
27.9135	-0.0490278	0.204559	-0.239675	0.810582	0.999517	SF3B6		27.9135	0.116484	0.199417	0.584124	0.559137	0.766616	SF3B6		27.9135	-0.0272255	0.244066	-0.11155	0.91118	0.967941	SF3B6		27.9135	-0.138081	0.208767	-0.661412	0.508348	0.999966	SF3B6		27.9135	0.0866377	0.197917	0.437748	0.661569	0.883652	SF3B6
71.929	-0.01903	0.134124	-0.141884	0.887171	0.999517	FAM228B		71.929	-0.206478	0.134041	-1.54042	0.123459	0.32731	FAM228B		71.929	0.0675485	0.156621	0.431286	0.666261	0.852185	FAM228B		71.929	0.0363735	0.128062	0.28403	0.776387	0.999966	FAM228B		71.929	0.0164066	0.124391	0.131896	0.895067	0.969193	FAM228B
428	0.0110576	0.0883972	0.12509	0.900452	0.999517	ITSN2		428	-0.0070016	0.0886634	-0.0789684	0.937058	0.974533	ITSN2		428	0.124557	0.117125	1.06345	0.287576	0.568608	ITSN2		428	-0.100364	0.0866548	-1.15821	0.246779	0.999966	ITSN2		428	-0.140826	0.086009	-1.63734	0.10156	0.37249	ITSN2
787.917	-0.0764454	0.10661	-0.717057	0.473339	0.999517	NCOA1		787.917	-0.111583	0.107087	-1.04199	0.297418	0.546789	NCOA1		787.917	-0.455821	0.147241	-3.09575	0.00196314	0.019993	NCOA1		787.917	-0.0899435	0.105492	-0.852609	0.393876	0.999966	NCOA1		787.917	-0.0671363	0.105201	-0.63817	0.523363	0.812619	NCOA1
12.2026	-0.401178	0.388467	-1.03272	0.301734	0.999517	PTRHD1		12.2026	0.0962182	0.375353	0.25634	0.797688	0.908278	PTRHD1		12.2026	-0.825317	0.487106	-1.69433	0.0902029	0.292605	PTRHD1		12.2026	-0.163227	0.383619	-0.425491	0.670479	0.999966	PTRHD1		12.2026	0.155118	0.369171	0.420179	0.674355	0.890249	PTRHD1
12.6207	-0.581289	0.509361	-1.14121	0.253781	0.999517	ADCY3		12.6207	1.10762	0.480227	2.30645	0.0210855	0.101648	ADCY3		12.6207	1.39417	0.649641	2.14606	0.0318681	0.149803	ADCY3		12.6207	0.335004	0.507071	0.660666	0.508827	0.999966	ADCY3		12.6207	1.58437	0.48463	3.26923	0.0010784	0.0173391	ADCY3
19.9467	0.437025	0.262943	1.66205	0.0965026	0.999517	DNAJC27		19.9467	-0.037017	0.268716	-0.137755	0.890434	0.952464	DNAJC27		19.9467	-0.609158	0.315177	-1.93275	0.0532672	0.209829	DNAJC27		19.9467	0.108774	0.248254	0.438158	0.661272	0.999966	DNAJC27		19.9467	-0.0868857	0.244918	-0.354755	0.722773	0.911102	DNAJC27
39.5257	0.134345	0.205588	0.653469	0.513454	0.999517	DNMT3A		39.5257	0.0260824	0.205255	0.127074	0.898882	0.957199	DNMT3A		39.5257	0.052519	0.249396	0.210585	0.833211	0.935085	DNMT3A		39.5257	-0.370393	0.198401	-1.8669	0.0619159	0.999966	DNMT3A		39.5257	0.0972106	0.187695	0.517919	0.604515	0.854102	DNMT3A
46.6061	0.124106	0.198279	0.625916	0.53137	0.999517	DTNB		46.6061	0.309083	0.194809	1.58659	0.112605	0.308662	DTNB		46.6061	0.0941759	0.238164	0.395425	0.692529	0.867544	DTNB		46.6061	0.179303	0.186695	0.960404	0.336852	0.999966	DTNB		46.6061	0.62167	0.179444	3.46442	0.000531375	0.00984007	DTNB
187.951	-0.0117399	0.114177	-0.102822	0.918104	0.999517	ASXL2		187.951	-0.00769759	0.114053	-0.0674915	0.94619	0.978546	ASXL2		187.951	-0.0654399	0.147051	-0.445015	0.656309	0.846322	ASXL2		187.951	0.0954882	0.110203	0.866476	0.386229	0.999966	ASXL2		187.951	0.0801255	0.108973	0.735275	0.462172	0.773816	ASXL2
412.107	0.12117	0.113069	1.07164	0.283881	0.999517	RAB10		412.107	0.276418	0.113146	2.44302	0.0145649	0.0792156	RAB10		412.107	0.74173	0.153918	4.81899	1.44284e-06	5.07917e-05	RAB10		412.107	-0.0236092	0.111803	-0.211167	0.832757	0.999966	RAB10		412.107	0.181878	0.11083	1.64105	0.100787	0.370898	RAB10
127.765	-0.0341432	0.140667	-0.242723	0.80822	0.999517	HADHA		127.765	0.0386102	0.140358	0.275083	0.783252	0.899541	HADHA		127.765	-0.0591682	0.185412	-0.319117	0.749638	0.897002	HADHA		127.765	0.124565	0.140413	0.887132	0.375008	0.999966	HADHA		127.765	0.126905	0.13872	0.914831	0.360281	0.69183	HADHA
146.013	-0.11133	0.104923	-1.06106	0.288665	0.999517	HADHB		146.013	0.131697	0.102447	1.28552	0.198612	0.435928	HADHB		146.013	-0.100578	0.127754	-0.787278	0.431119	0.700281	HADHB		146.013	-0.00836369	0.101233	-0.0826178	0.934155	0.999966	HADHB		146.013	0.0737292	0.0984342	0.74902	0.453845	0.769981	HADHB
44.6518	0.24163	0.20215	1.1953	0.231971	0.999517	SELENOI		44.6518	0.516638	0.198117	2.60774	0.00911428	0.0569022	SELENOI		44.6518	0.69065	0.246882	2.7975	0.00515003	0.0417031	SELENOI		44.6518	0.426816	0.192982	2.21169	0.026988	0.999966	SELENOI		44.6518	0.664974	0.187595	3.54473	0.000393011	0.00768336	SELENOI
14.0382	0.386726	0.260205	1.48623	0.137218	0.999517	SLC35F6		14.0382	0.42877	0.253933	1.68852	0.0913124	0.268806	SLC35F6		14.0382	0.512075	0.283319	1.80742	0.0706976	0.251894	SLC35F6		14.0382	-0.157804	0.269513	-0.585518	0.5582	0.999966	SLC35F6		14.0382	0.370428	0.242246	1.52914	0.126229	0.420048	SLC35F6
11.6003	-0.182949	0.286385	-0.638822	0.522938	0.999517	CENPA		11.6003	-0.324946	0.282621	-1.14976	0.250243	0.494972	CENPA		11.6003	-0.0522555	0.329504	-0.158588	0.873993	0.95133	CENPA		11.6003	-0.38397	0.274118	-1.40075	0.16129	0.999966	CENPA		11.6003	-0.225648	0.255217	-0.884139	0.376621	0.7066	CENPA
18.8872	-0.0878456	0.26955	-0.325897	0.744502	0.999517	TMEM214		18.8872	0.0880783	0.262822	0.335125	0.73753	0.874335	TMEM214		18.8872	0.376866	0.338702	1.11268	0.265846	0.547045	TMEM214		18.8872	0.0588668	0.260888	0.22564	0.821482	0.999966	TMEM214		18.8872	0.141353	0.252259	0.560348	0.575242	0.841495	TMEM214
83.2925	-0.11642	0.220178	-0.528754	0.596976	0.999517	OST4		83.2925	0.111277	0.219759	0.506362	0.612603	0.800234	OST4		83.2925	0.410663	0.303668	1.35234	0.176266	0.435415	OST4		83.2925	-0.000261984	0.222324	-0.00117839	0.99906	0.999966	OST4		83.2925	0.263232	0.21929	1.20038	0.229991	0.563802	OST4
10.615	-0.225199	0.339768	-0.662801	0.507458	0.999517	PREB		10.615	0.352855	0.317151	1.11258	0.26589	0.514224	PREB		10.615	0.337144	0.374495	0.900263	0.36798	0.64732	PREB		10.615	0.0327336	0.33516	0.0976656	0.922198	0.999966	PREB		10.615	0.299139	0.314799	0.950254	0.341983	0.675155	PREB
19.4056	-0.0526395	0.27334	-0.192579	0.847289	0.999517	ATRAID		19.4056	0.120004	0.268053	0.447687	0.654379	0.828512	ATRAID		19.4056	-0.115147	0.342537	-0.336159	0.736751	0.892495	ATRAID		19.4056	-0.00549685	0.275424	-0.0199578	0.984077	0.999966	ATRAID		19.4056	0.034264	0.267418	0.128129	0.898047	0.96943	ATRAID
25.5102	0.199227	0.209016	0.953164	0.340507	0.999517	MPV17		25.5102	0.184979	0.20512	0.90181	0.367158	0.613968	MPV17		25.5102	0.157861	0.240832	0.655481	0.512158	0.758024	MPV17		25.5102	0.189194	0.195969	0.965432	0.334329	0.999966	MPV17		25.5102	0.0276589	0.191369	0.144532	0.88508	0.966377	MPV17
46.4854	-0.0499556	0.174966	-0.285517	0.775248	0.999517	GTF3C2		46.4854	-0.289595	0.175955	-1.64585	0.0997946	0.285094	GTF3C2		46.4854	-0.230264	0.215395	-1.06903	0.285056	0.565975	GTF3C2		46.4854	0.0367609	0.166233	0.22114	0.824983	0.999966	GTF3C2		46.4854	-0.252386	0.165357	-1.52631	0.126932	0.421249	GTF3C2
25.3347	-0.0202157	0.273173	-0.0740033	0.941008	0.999517	EIF2B4		25.3347	0.0356961	0.271154	0.131645	0.895265	0.955485	EIF2B4		25.3347	0.295417	0.347677	0.849688	0.395498	0.669697	EIF2B4		25.3347	0.0368092	0.268239	0.137226	0.890853	0.999966	EIF2B4		25.3347	0.153019	0.261835	0.58441	0.558944	0.833476	EIF2B4
54.5262	-0.126742	0.271856	-0.466209	0.641066	0.999517	SNX17		54.5262	0.28762	0.27019	1.06451	0.287097	0.535367	SNX17		54.5262	0.529656	0.37541	1.41087	0.158282	0.408792	SNX17		54.5262	-0.263892	0.274692	-0.960682	0.336712	0.999966	SNX17		54.5262	0.256776	0.268947	0.954746	0.339706	0.673599	SNX17
45.6981	0.0709923	0.19451	0.36498	0.715126	0.999517	PPM1G		45.6981	0.0113073	0.194005	0.0582835	0.953523	0.981167	PPM1G		45.6981	0.155935	0.241564	0.645523	0.518588	0.762286	PPM1G		45.6981	-0.178945	0.190326	-0.940203	0.347113	0.999966	PPM1G		45.6981	0.0698179	0.183548	0.38038	0.703663	0.903707	PPM1G
55.5104	-0.199828	0.16697	-1.19679	0.231389	0.999517	NRBP1		55.5104	0.0976241	0.161771	0.603473	0.546194	0.757829	NRBP1		55.5104	0.0195681	0.197181	0.0992389	0.920949	0.971531	NRBP1		55.5104	-0.0622715	0.159277	-0.390964	0.695824	0.999966	NRBP1		55.5104	0.0713689	0.153928	0.46365	0.642898	0.875034	NRBP1
26.668	-0.314823	0.204251	-1.54135	0.123231	0.999517	ZNF512		26.668	-0.285426	0.198609	-1.43713	0.150682	0.369301	ZNF512		26.668	0.0858727	0.224801	0.381994	0.702466	0.872841	ZNF512		26.668	0.0320808	0.194849	0.164644	0.869224	0.999966	ZNF512		26.668	0.135712	0.185542	0.731434	0.464514	0.775215	ZNF512
13.6505	0.106921	0.274782	0.38911	0.697195	0.999517	GPN1		13.6505	-0.199756	0.277035	-0.721049	0.47088	0.702438	GPN1		13.6505	-0.0552798	0.325523	-0.169818	0.865153	0.947649	GPN1		13.6505	-0.251693	0.276649	-0.909794	0.362931	0.999966	GPN1		13.6505	-0.41851	0.269361	-1.55371	0.120253	0.408879	GPN1
19.4212	0.154425	0.254676	0.606356	0.544278	0.999517	SUPT7L		19.4212	-0.0813201	0.255576	-0.318183	0.750346	0.881914	SUPT7L		19.4212	-0.155597	0.298632	-0.521033	0.602344	0.814634	SUPT7L		19.4212	0.0114995	0.246937	0.0465687	0.962857	0.999966	SUPT7L		19.4212	-0.099959	0.241124	-0.414554	0.678468	0.892066	SUPT7L
31.023	-0.0264143	0.21238	-0.124373	0.90102	0.999517	SLC4A1AP		31.023	0.114943	0.208064	0.552442	0.580645	0.779441	SLC4A1AP		31.023	0.167038	0.258186	0.646969	0.517652	0.761676	SLC4A1AP		31.023	-0.376729	0.207416	-1.8163	0.0693248	0.999966	SLC4A1AP		31.023	-0.142756	0.197545	-0.72265	0.469895	0.778561	SLC4A1AP
56.1637	0.225911	0.15943	1.41699	0.156485	0.999517	MRPL33		56.1637	0.113498	0.159305	0.712454	0.476184	0.706404	MRPL33		56.1637	-0.272117	0.200781	-1.35529	0.175325	0.434094	MRPL33		56.1637	0.00455132	0.158024	0.0288014	0.977023	0.999966	MRPL33		56.1637	-0.106011	0.155182	-0.68314	0.494518	0.796678	MRPL33
22.1421	-0.129683	0.346181	-0.37461	0.70795	0.999517	RBKS		22.1421	-1.2828	0.366785	-3.49741	0.0004698	0.00607964	RBKS		22.1421	-0.731253	0.463327	-1.57827	0.114504	0.337805	RBKS		22.1421	-0.0655838	0.344977	-0.190111	0.849222	0.999966	RBKS		22.1421	-0.845464	0.352941	-2.39549	0.0165984	0.131016	RBKS
376.254	-0.0111826	0.0986542	-0.113351	0.909752	0.999517	BABAM2		376.254	-0.00280577	0.0988793	-0.0283757	0.977362	0.990664	BABAM2		376.254	-0.136378	0.130941	-1.04152	0.297634	0.579082	BABAM2		376.254	-0.0619739	0.0958751	-0.646403	0.518019	0.999966	BABAM2		376.254	-0.0825147	0.095209	-0.866669	0.386124	0.714315	BABAM2
16.8406	-0.136878	0.299589	-0.456887	0.647752	0.999517	AC104695.2		16.8406	-0.863308	0.312594	-2.76175	0.0057492	0.0414367	AC104695.2		16.8406	-0.571429	0.377469	-1.51384	0.130065	0.365283	AC104695.2		16.8406	-0.137661	0.308452	-0.446295	0.655384	0.999966	AC104695.2		16.8406	-0.23915	0.302956	-0.789388	0.429885	0.750859	AC104695.2
185.855	-0.0870483	0.163666	-0.531866	0.594819	0.999517	FOSL2		185.855	-0.79193	0.167359	-4.73193	2.22396e-06	7.35587e-05	FOSL2		185.855	-0.6833	0.224928	-3.03786	0.00238262	0.0233945	FOSL2		185.855	0.149823	0.163168	0.918212	0.358508	0.999966	FOSL2		185.855	-0.484452	0.164654	-2.94224	0.00325843	0.0403544	FOSL2
29.467	0.0513045	0.188766	0.271789	0.785784	0.999517	PLB1		29.467	-0.843098	0.202345	-4.16663	3.09132e-05	0.000661011	PLB1		29.467	-1.10247	0.221708	-4.97263	6.60521e-07	2.67829e-05	PLB1		29.467	-0.156167	0.182905	-0.853818	0.393206	0.999966	PLB1		29.467	-0.605491	0.183707	-3.29596	0.000980851	0.0161966	PLB1
16.1844	0.0973842	0.305589	0.318678	0.749971	0.999517	AC092164.1		16.1844	-0.835502	0.324484	-2.57487	0.0100279	0.0608228	AC092164.1		16.1844	-1.00151	0.387807	-2.58249	0.009809	0.0671859	AC092164.1		16.1844	-0.253103	0.302915	-0.835558	0.403404	0.999966	AC092164.1		16.1844	-0.161735	0.293283	-0.551464	0.581316	0.844451	AC092164.1
559.706	-0.120062	0.229552	-0.523026	0.600956	0.999517	PPP1CB		559.706	-0.503492	0.230459	-2.18473	0.0289085	0.125046	PPP1CB		559.706	-0.843171	0.322802	-2.61204	0.00900042	0.0629225	PPP1CB		559.706	0.00735496	0.229114	0.0321017	0.974391	0.999966	PPP1CB		559.706	-0.492822	0.229407	-2.14824	0.0316946	0.194211	PPP1CB
22.6903	-0.43808	0.716407	-0.611495	0.540872	0.999517	SPDYA		22.6903	-1.12073	0.725384	-1.54501	0.122343	0.325971	SPDYA		22.6903	-1.09278	1.01668	-1.07485	0.282441	0.563496	SPDYA		22.6903	0.456193	0.71555	0.637542	0.523772	0.999966	SPDYA		22.6903	-1.07604	0.726547	-1.48103	0.138599	0.439694	SPDYA
16.3635	-0.0885745	0.265898	-0.333114	0.739048	0.999517	TRMT61B		16.3635	-0.654679	0.275156	-2.3793	0.0173453	0.0891952	TRMT61B		16.3635	-0.974078	0.305545	-3.188	0.00143259	0.015684	TRMT61B		16.3635	-0.112905	0.253329	-0.445685	0.655824	0.999966	TRMT61B		16.3635	-0.284373	0.247899	-1.14713	0.251326	0.590357	TRMT61B
99.4078	0.0585435	0.135174	0.433098	0.664944	0.999517	WDR43		99.4078	-0.0704469	0.135469	-0.520023	0.603048	0.793816	WDR43		99.4078	-0.141182	0.170124	-0.82988	0.406607	0.680042	WDR43		99.4078	-0.130042	0.131353	-0.99002	0.322164	0.999966	WDR43		99.4078	-0.204054	0.12931	-1.57802	0.114561	0.398442	WDR43
156.225	-0.0796204	0.149097	-0.534018	0.593329	0.999517	CLIP4		156.225	-0.120297	0.149695	-0.803617	0.421618	0.66149	CLIP4		156.225	-0.119059	0.199201	-0.597682	0.550052	0.782786	CLIP4		156.225	0.15709	0.145825	1.07725	0.281369	0.999966	CLIP4		156.225	-0.0204829	0.145496	-0.140781	0.888043	0.966957	CLIP4
360.744	0.000657079	0.267096	0.00246009	0.998037	0.999712	YPEL5		360.744	-0.0942879	0.267764	-0.352131	0.72474	0.866214	YPEL5		360.744	-0.456321	0.374813	-1.21747	0.223427	0.497474	YPEL5		360.744	-0.00428662	0.266524	-0.0160834	0.987168	0.999966	YPEL5		360.744	-0.065597	0.266377	-0.246256	0.805484	0.942321	YPEL5
28.0134	0.0565922	0.240068	0.235733	0.813639	0.999517	LCLAT1		28.0134	-0.565151	0.248513	-2.27413	0.0229583	0.107782	LCLAT1		28.0134	-0.626551	0.292183	-2.14438	0.0320022	0.15024	LCLAT1		28.0134	-0.313767	0.228179	-1.37509	0.169103	0.999966	LCLAT1		28.0134	-0.701574	0.228755	-3.06693	0.00216271	0.0297135	LCLAT1
18.0996	0.199929	0.256394	0.779771	0.435526	0.999517	MEMO1		18.0996	-0.00161014	0.255851	-0.00629326	0.994979	0.998683	MEMO1		18.0996	-0.0540627	0.279828	-0.1932	0.846802	0.939796	MEMO1		18.0996	0.201608	0.23647	0.852572	0.393896	0.999966	MEMO1		18.0996	-0.117677	0.234672	-0.501451	0.616054	0.859822	MEMO1
18.7403	-0.0844083	0.24856	-0.339589	0.734166	0.999517	DPY30		18.7403	-0.128389	0.245445	-0.523088	0.600913	0.792531	DPY30		18.7403	-0.199702	0.294798	-0.67742	0.49814	0.749715	DPY30		18.7403	-0.250003	0.2543	-0.983104	0.325556	0.999966	DPY30		18.7403	-0.166918	0.242569	-0.688128	0.491372	0.795433	DPY30
123.395	0.00390321	0.134074	0.0291122	0.976775	0.999517	SPAST		123.395	-0.208671	0.135161	-1.54387	0.122619	0.326388	SPAST		123.395	-0.0426731	0.169923	-0.251131	0.801713	0.919794	SPAST		123.395	-0.0130776	0.129038	-0.101347	0.919275	0.999966	SPAST		123.395	-0.170161	0.128091	-1.32844	0.184031	0.505083	SPAST
30.1344	0.0970848	0.222829	0.435692	0.66306	0.999517	SLC30A6		30.1344	-0.236076	0.225769	-1.04565	0.295721	0.545501	SLC30A6		30.1344	-0.141084	0.274646	-0.513692	0.607467	0.817423	SLC30A6		30.1344	-0.168107	0.214781	-0.782692	0.433808	0.999966	SLC30A6		30.1344	-0.142307	0.20916	-0.680373	0.496268	0.797935	SLC30A6
64.0427	0.257752	0.248644	1.03663	0.299907	0.999517	NLRC4		64.0427	0.266199	0.249445	1.06717	0.285897	0.534517	NLRC4		64.0427	0.0680419	0.333663	0.203924	0.838413	0.936984	NLRC4		64.0427	0.249785	0.244291	1.02249	0.30655	0.999966	NLRC4		64.0427	0.0762274	0.243792	0.312674	0.754529	0.926593	NLRC4
148.655	-0.0370949	0.136689	-0.271382	0.786097	0.999517	YIPF4		148.655	-0.282672	0.138184	-2.04561	0.0407945	0.156708	YIPF4		148.655	-0.176037	0.18145	-0.970168	0.331963	0.615258	YIPF4		148.655	-0.0828735	0.134403	-0.616606	0.537495	0.999966	YIPF4		148.655	-0.00418472	0.132597	-0.0315597	0.974823	0.992317	YIPF4
669.903	0.0228507	0.0725799	0.314835	0.752887	0.999517	BIRC6		669.903	0.00824358	0.0728134	0.113215	0.90986	0.962523	BIRC6		669.903	-0.00733054	0.0967292	-0.0757842	0.939591	0.978934	BIRC6		669.903	-0.0115736	0.0711444	-0.162678	0.870772	0.999966	BIRC6		669.903	-0.0425275	0.0706552	-0.601902	0.54724	0.827585	BIRC6
14.4745	0.123956	0.260405	0.476012	0.634066	0.999517	AL133243.3		14.4745	-0.097024	0.259625	-0.373709	0.708621	0.857994	AL133243.3		14.4745	0.00172659	0.277644	0.00621872	0.995038	0.998911	AL133243.3		14.4745	0.0698851	0.242144	0.28861	0.77288	0.999966	AL133243.3		14.4745	-0.0783322	0.235195	-0.333053	0.739094	0.918648	AL133243.3
43.0775	0.142175	0.202186	0.703186	0.48194	0.999517	TTC27		43.0775	0.0323129	0.202057	0.15992	0.872944	0.945394	TTC27		43.0775	-0.384567	0.242431	-1.5863	0.112672	0.335016	TTC27		43.0775	0.16463	0.194621	0.845898	0.397609	0.999966	TTC27		43.0775	0.0862432	0.191522	0.450305	0.652491	0.879509	TTC27
104.789	-0.151672	0.135974	-1.11545	0.264658	0.999517	FEZ2		104.789	-0.14383	0.135335	-1.06277	0.287887	0.536079	FEZ2		104.789	0.0214148	0.172434	0.124191	0.901164	0.963833	FEZ2		104.789	-0.0640035	0.133981	-0.477707	0.632858	0.999966	FEZ2		104.789	0.181681	0.130043	1.39709	0.162387	0.474591	FEZ2
109.88	-0.0982174	0.137128	-0.716248	0.473838	0.999517	STRN		109.88	-0.0878225	0.13641	-0.643812	0.519697	0.738244	STRN		109.88	-0.133902	0.17149	-0.780818	0.43491	0.702788	STRN		109.88	-0.0698984	0.129426	-0.540066	0.589152	0.999966	STRN		109.88	-0.197228	0.128182	-1.53865	0.12389	0.416806	STRN
136.472	-0.0198629	0.166161	-0.11954	0.904848	0.999517	HEATR5B		136.472	-0.196194	0.167594	-1.17065	0.241739	0.487396	HEATR5B		136.472	-0.283846	0.221501	-1.28147	0.200029	0.466635	HEATR5B		136.472	-0.0108382	0.163573	-0.0662591	0.947172	0.999966	HEATR5B		136.472	-0.168416	0.163074	-1.03276	0.301718	0.639081	HEATR5B
21.5399	0.0795999	0.244739	0.325244	0.744997	0.999517	GPATCH11		21.5399	0.158599	0.241139	0.65771	0.510725	0.731435	GPATCH11		21.5399	-0.216821	0.296275	-0.731823	0.464277	0.725552	GPATCH11		21.5399	0.0169646	0.247511	0.0685409	0.945355	0.999966	GPATCH11		21.5399	-0.162498	0.243561	-0.667177	0.504659	0.803404	GPATCH11
153.917	0.472861	0.214257	2.20698	0.0273158	0.999517	EIF2AK2		153.917	0.730228	0.214249	3.40832	0.000653642	0.00789118	EIF2AK2		153.917	1.67812	0.293772	5.71232	1.11449e-08	9.83987e-07	EIF2AK2		153.917	0.625063	0.213682	2.92521	0.00344227	0.999966	EIF2AK2		153.917	1.12013	0.211818	5.28816	1.23551e-07	8.78335e-06	EIF2AK2
28.5469	-0.108528	0.215834	-0.502833	0.615082	0.999517	CEBPZOS		28.5469	0.107991	0.208902	0.516947	0.605193	0.794729	CEBPZOS		28.5469	-0.304772	0.252419	-1.20741	0.227276	0.502114	CEBPZOS		28.5469	-0.03922	0.207772	-0.188765	0.850277	0.999966	CEBPZOS		28.5469	0.130842	0.198469	0.659254	0.509733	0.804553	CEBPZOS
52.129	-0.0147848	0.152365	-0.0970354	0.922698	0.999517	CEBPZ		52.129	0.200581	0.147549	1.35942	0.174014	0.403479	CEBPZ		52.129	0.152038	0.172248	0.88267	0.377414	0.655238	CEBPZ		52.129	-0.0626	0.147524	-0.424336	0.67132	0.999966	CEBPZ		52.129	-0.143494	0.143381	-1.00079	0.316929	0.653681	CEBPZ
21.1494	0.203326	0.215426	0.943833	0.345255	0.999517	NDUFAF7		21.1494	-0.449123	0.224255	-2.00273	0.045206	0.168053	NDUFAF7		21.1494	-0.0412548	0.257484	-0.160223	0.872706	0.950534	NDUFAF7		21.1494	0.0261492	0.210254	0.12437	0.901023	0.999966	NDUFAF7		21.1494	-0.317967	0.208989	-1.52145	0.128147	0.423096	NDUFAF7
119.05	-0.00163615	0.128441	-0.0127386	0.989836	0.999517	PRKD3		119.05	0.167271	0.126697	1.32025	0.186753	0.420521	PRKD3		119.05	-0.117496	0.16118	-0.728975	0.466017	0.726709	PRKD3		119.05	0.00889442	0.122964	0.0723335	0.942337	0.999966	PRKD3		119.05	0.149415	0.120035	1.24476	0.213219	0.542739	PRKD3
17.5313	-0.237142	0.337596	-0.702444	0.482402	0.999517	QPCT		17.5313	-0.140339	0.334996	-0.418927	0.67527	0.841617	QPCT		17.5313	-0.877853	0.456885	-1.92139	0.0546827	0.213097	QPCT		17.5313	-0.00616103	0.329722	-0.0186855	0.985092	0.999966	QPCT		17.5313	-0.248449	0.32851	-0.75629	0.449476	0.767049	QPCT
113.978	0.018593	0.231007	0.0804866	0.93585	0.999517	CDC42EP3		113.978	0.450446	0.230075	1.95782	0.0502508	0.181323	CDC42EP3		113.978	0.456686	0.315736	1.44642	0.14806	0.39555	CDC42EP3		113.978	-0.169376	0.229079	-0.739381	0.459676	0.999966	CDC42EP3		113.978	-0.0149709	0.227379	-0.0658412	0.947504	0.985841	CDC42EP3
35.9641	-0.028145	0.209049	-0.134634	0.892901	0.999517	RMDN2		35.9641	-0.31292	0.211382	-1.48035	0.138779	0.353584	RMDN2		35.9641	-0.142788	0.267588	-0.533612	0.59361	0.808415	RMDN2		35.9641	0.0155086	0.214752	0.0722164	0.94243	0.999966	RMDN2		35.9641	0.117823	0.208622	0.564771	0.57223	0.840283	RMDN2
10.5166	-0.187928	0.489347	-0.384038	0.70095	0.999517	RMDN2-AS1		10.5166	-0.764816	0.503388	-1.51934	0.128678	0.337348	RMDN2-AS1		10.5166	-1.72754	0.650117	-2.65727	0.00787765	0.057291	RMDN2-AS1		10.5166	-0.153719	0.468673	-0.327987	0.742921	0.999966	RMDN2-AS1		10.5166	-0.866963	0.47807	-1.81346	0.0697602	0.30343	RMDN2-AS1
79.0003	-0.169688	0.422621	-0.401515	0.688041	0.999517	CYP1B1		79.0003	-0.785266	0.427082	-1.83868	0.0659627	0.21667	CYP1B1		79.0003	-1.37471	0.593495	-2.31629	0.0205423	0.110623	CYP1B1		79.0003	-0.09346	0.420327	-0.22235	0.824041	0.999966	CYP1B1		79.0003	-0.476921	0.420944	-1.13298	0.257222	0.596372	CYP1B1
52.1774	0.00485192	0.291254	0.0166587	0.986709	0.999517	CYP1B1-AS1		52.1774	-1.21872	0.304559	-4.00158	6.29209e-05	0.00117955	CYP1B1-AS1		52.1774	-2.26397	0.407927	-5.54994	2.85765e-08	2.07935e-06	CYP1B1-AS1		52.1774	-0.064229	0.286441	-0.224232	0.822577	0.999966	CYP1B1-AS1		52.1774	-0.556955	0.288182	-1.93265	0.0532794	0.261103	CYP1B1-AS1
108.395	-0.10247	0.151072	-0.678284	0.497592	0.999517	ATL2		108.395	-0.479193	0.153669	-3.11835	0.00181867	0.0174198	ATL2		108.395	-0.74084	0.198735	-3.72778	0.000193177	0.00310291	ATL2		108.395	-0.00609867	0.146962	-0.0414984	0.966899	0.999966	ATL2		108.395	-0.274051	0.146787	-1.867	0.0619016	0.285049	ATL2
36.821	0.077188	0.229656	0.336102	0.736794	0.999517	HNRNPLL		36.821	0.657858	0.222652	2.95465	0.00313022	0.026332	HNRNPLL		36.821	0.400862	0.289217	1.38603	0.165739	0.420609	HNRNPLL		36.821	0.0151581	0.223789	0.0677336	0.945998	0.999966	HNRNPLL		36.821	0.289858	0.216614	1.33813	0.180853	0.5005	HNRNPLL
22.5927	0.059194	0.316237	0.187182	0.851518	0.999517	GALM		22.5927	0.452878	0.309957	1.4611	0.143989	0.359857	GALM		22.5927	0.104599	0.403457	0.259257	0.795437	0.917525	GALM		22.5927	0.196879	0.305711	0.644003	0.519573	0.999966	GALM		22.5927	0.468118	0.29807	1.5705	0.116299	0.401654	GALM
168.629	0.0766274	0.214604	0.357064	0.721044	0.999517	SRSF7		168.629	-0.157591	0.216314	-0.728527	0.466291	0.698543	SRSF7		168.629	-0.186724	0.297391	-0.627873	0.530087	0.768559	SRSF7		168.629	-0.0856591	0.213718	-0.400804	0.688564	0.999966	SRSF7		168.629	0.0205641	0.212715	0.0966743	0.922985	0.977322	SRSF7
124.594	-0.0137971	0.125354	-0.110065	0.912358	0.999517	DHX57		124.594	-0.355179	0.127248	-2.79123	0.00525073	0.0385289	DHX57		124.594	-0.198803	0.163864	-1.21322	0.225047	0.499134	DHX57		124.594	-0.110234	0.122805	-0.897637	0.369379	0.999966	DHX57		124.594	-0.296789	0.121915	-2.43439	0.0149169	0.121862	DHX57
291.436	0.182949	0.146821	1.24608	0.212737	0.999517	SOS1		291.436	0.467526	0.146639	3.18829	0.00143116	0.0144153	SOS1		291.436	0.349511	0.200271	1.74519	0.0809518	0.273697	SOS1		291.436	0.0276238	0.144931	0.1906	0.848839	0.999966	SOS1		291.436	0.445936	0.143469	3.10824	0.00188208	0.0268994	SOS1
177.328	-0.0229524	0.154095	-0.14895	0.881593	0.999517	MAP4K3		177.328	0.0624082	0.15429	0.404487	0.685855	0.846805	MAP4K3		177.328	-0.0778235	0.208012	-0.37413	0.708307	0.876616	MAP4K3		177.328	0.00637905	0.152081	0.0419451	0.966542	0.999966	MAP4K3		177.328	0.0696394	0.150905	0.461478	0.644456	0.875481	MAP4K3
18.1211	-0.0384184	0.293659	-0.130827	0.895912	0.999517	MAP4K3-DT		18.1211	-0.222486	0.294783	-0.754746	0.450402	0.685629	MAP4K3-DT		18.1211	-0.415071	0.388453	-1.06852	0.285285	0.566061	MAP4K3-DT		18.1211	0.0985419	0.286817	0.34357	0.73117	0.999966	MAP4K3-DT		18.1211	-0.0260753	0.28284	-0.0921909	0.926546	0.978284	MAP4K3-DT
47.572	0.103509	0.175719	0.589059	0.555822	0.999517	THUMPD2		47.572	-0.115964	0.176531	-0.656906	0.511241	0.731643	THUMPD2		47.572	-0.178751	0.213712	-0.83641	0.402924	0.67719	THUMPD2		47.572	0.135401	0.171454	0.789718	0.429692	0.999966	THUMPD2		47.572	0.100318	0.167583	0.59862	0.549426	0.828456	THUMPD2
36.8982	-0.0969084	0.327736	-0.29569	0.767467	0.999517	SLC8A1-AS1		36.8982	0.89808	0.321403	2.79425	0.00520198	0.0382737	SLC8A1-AS1		36.8982	0.733226	0.436478	1.67987	0.0929827	0.298019	SLC8A1-AS1		36.8982	0.209353	0.340294	0.615214	0.538414	0.999966	SLC8A1-AS1		36.8982	0.896546	0.330778	2.71042	0.00671983	0.0692738	SLC8A1-AS1
2132.3	0.027189	0.155045	0.175362	0.860795	0.999517	SLC8A1		2132.3	0.833923	0.154897	5.38371	7.29653e-08	3.8405e-06	SLC8A1		2132.3	0.933724	0.218405	4.2752	1.90963e-05	0.000441068	SLC8A1		2132.3	0.151184	0.15499	0.975447	0.329339	0.999966	SLC8A1		2132.3	0.769336	0.154741	4.97175	6.63511e-07	3.57838e-05	SLC8A1
255.373	0.0394169	0.181221	0.217507	0.827813	0.999517	EML4		255.373	0.754431	0.180127	4.18832	2.81026e-05	0.000614106	EML4		255.373	1.22738	0.249722	4.91498	8.8792e-07	3.47177e-05	EML4		255.373	0.0690284	0.18028	0.382896	0.701797	0.999966	EML4		255.373	0.68718	0.178454	3.85073	0.000117765	0.00288977	EML4
41.1195	-0.0120874	0.188806	-0.0640203	0.948954	0.999517	COX7A2L		41.1195	-0.116441	0.188542	-0.617589	0.536846	0.751009	COX7A2L		41.1195	-0.346243	0.240272	-1.44105	0.149572	0.397886	COX7A2L		41.1195	-0.00369233	0.190652	-0.0193669	0.984548	0.999966	COX7A2L		41.1195	-0.157961	0.187785	-0.841178	0.400248	0.728278	COX7A2L
24.6385	-0.0549362	0.249536	-0.220154	0.825752	0.999517	MTA3		24.6385	-0.818271	0.261877	-3.12464	0.00178025	0.0171764	MTA3		24.6385	-0.915924	0.314414	-2.91311	0.00357846	0.0319812	MTA3		24.6385	-0.150994	0.23702	-0.637053	0.52409	0.999966	MTA3		24.6385	-0.342077	0.234373	-1.45954	0.144418	0.450067	MTA3
16.8925	0.129811	0.289784	0.447957	0.654184	0.999517	HAAO		16.8925	-0.381612	0.29745	-1.28295	0.199511	0.43673	HAAO		16.8925	-1.06007	0.368901	-2.87358	0.0040585	0.0352638	HAAO		16.8925	0.0981953	0.282052	0.348146	0.727731	0.999966	HAAO		16.8925	-0.423347	0.285506	-1.48279	0.138129	0.438711	HAAO
413.322	-0.0752977	0.188969	-0.398467	0.690286	0.999517	ZFP36L2		413.322	-0.374907	0.190076	-1.97241	0.0485633	0.177106	ZFP36L2		413.322	-0.0994429	0.265045	-0.375193	0.707517	0.876018	ZFP36L2		413.322	-0.0826566	0.18899	-0.43736	0.66185	0.999966	ZFP36L2		413.322	-0.039644	0.188626	-0.210173	0.833532	0.950214	ZFP36L2
215.472	-0.13909	0.115	-1.20948	0.226478	0.999517	THADA		215.472	-0.302417	0.115849	-2.61044	0.00904255	0.0567147	THADA		215.472	-0.349935	0.15084	-2.31991	0.0203457	0.109781	THADA		215.472	-0.0538718	0.111874	-0.481539	0.630133	0.999966	THADA		215.472	-0.248251	0.111498	-2.2265	0.0259805	0.171656	THADA
121.568	-0.0269396	0.123493	-0.218147	0.827315	0.999517	LRPPRC		121.568	-0.209471	0.124166	-1.68703	0.0915979	0.269356	LRPPRC		121.568	-0.255341	0.155182	-1.64543	0.0998812	0.311449	LRPPRC		121.568	0.00958849	0.120749	0.0794087	0.936708	0.999966	LRPPRC		121.568	-0.169557	0.119701	-1.41651	0.156627	0.464828	LRPPRC
233.23	-0.0658103	0.101495	-0.648411	0.516719	0.999517	PPM1B		233.23	0.10809	0.100606	1.07439	0.282648	0.531414	PPM1B		233.23	-0.00180999	0.130571	-0.0138621	0.98894	0.997916	PPM1B		233.23	0.0401832	0.0982871	0.408835	0.682661	0.999966	PPM1B		233.23	0.100543	0.0968207	1.03845	0.299063	0.635989	PPM1B
33.3663	-0.151446	0.169825	-0.891779	0.372512	0.999517	PREPL		33.3663	-0.573669	0.173098	-3.31413	0.000919302	0.0101457	PREPL		33.3663	0.128107	0.190309	0.673155	0.500849	0.751301	PREPL		33.3663	0.0975214	0.164129	0.594175	0.552395	0.999966	PREPL		33.3663	-0.128484	0.160775	-0.79915	0.424203	0.746533	PREPL
269.903	-0.006458	0.114672	-0.0563171	0.955089	0.999517	CAMKMT		269.903	-0.471448	0.116892	-4.03318	5.50271e-05	0.00104954	CAMKMT		269.903	-0.396637	0.153881	-2.57756	0.00995002	0.0679556	CAMKMT		269.903	-0.0392853	0.111765	-0.3515	0.725214	0.999966	CAMKMT		269.903	-0.322338	0.111838	-2.88219	0.00394926	0.0465911	CAMKMT
161.64	-0.017419	0.163984	-0.106224	0.915405	0.999517	SRBD1		161.64	0.188382	0.163713	1.15068	0.249864	0.494769	SRBD1		161.64	0.371353	0.221476	1.67672	0.0935974	0.298972	SRBD1		161.64	0.0978271	0.162275	0.602846	0.546611	0.999966	SRBD1		161.64	0.375509	0.160351	2.3418	0.0191912	0.142355	SRBD1
423.735	0.0900074	0.150529	0.59794	0.54988	0.999517	PRKCE		423.735	0.613959	0.150084	4.09078	4.29928e-05	0.000867492	PRKCE		423.735	0.772195	0.207402	3.72318	0.00019673	0.00314884	PRKCE		423.735	0.26884	0.149552	1.79764	0.0722344	0.999966	PRKCE		423.735	0.73825	0.148559	4.96942	6.71533e-07	3.60389e-05	PRKCE
260.081	-0.0237136	0.120949	-0.196063	0.844561	0.999517	RHOQ		260.081	-0.0236544	0.121369	-0.194897	0.845474	0.93215	RHOQ		260.081	0.0332549	0.164444	0.202226	0.83974	0.937039	RHOQ		260.081	0.0369755	0.120916	0.305795	0.759761	0.999966	RHOQ		260.081	0.216151	0.11949	1.80894	0.0704602	0.305142	RHOQ
17.6851	-0.336044	0.31455	-1.06833	0.28537	0.999517	AC018682.1		17.6851	0.014772	0.306455	0.0482029	0.961555	0.985182	AC018682.1		17.6851	-0.297963	0.393209	-0.757774	0.448587	0.712809	AC018682.1		17.6851	-0.181109	0.312573	-0.579415	0.562309	0.999966	AC018682.1		17.6851	-0.00418033	0.302735	-0.0138085	0.988983	0.997088	AC018682.1
25.7701	0.0900844	0.221568	0.406577	0.684319	0.999517	PIGF		25.7701	-0.310084	0.225438	-1.37547	0.168985	0.39642	PIGF		25.7701	-0.510077	0.26294	-1.9399	0.0523921	0.207973	PIGF		25.7701	-0.055924	0.214349	-0.260902	0.794168	0.999966	PIGF		25.7701	-0.234431	0.210705	-1.1126	0.265878	0.604661	PIGF
23.9743	-0.307721	0.210519	-1.46172	0.143817	0.999517	CRIPT		23.9743	-0.0299923	0.200096	-0.14989	0.880852	0.948966	CRIPT		23.9743	-0.149653	0.229091	-0.653245	0.513598	0.75913	CRIPT		23.9743	-0.20087	0.197611	-1.0165	0.309393	0.999966	CRIPT		23.9743	-0.324003	0.191484	-1.69206	0.0906338	0.350745	CRIPT
31.6159	0.0400251	0.20721	0.193162	0.846832	0.999517	MCFD2		31.6159	-0.102245	0.20668	-0.494704	0.620809	0.805272	MCFD2		31.6159	-0.128072	0.245215	-0.522286	0.601471	0.814158	MCFD2		31.6159	0.1248	0.201019	0.620838	0.534706	0.999966	MCFD2		31.6159	-0.143792	0.199294	-0.721508	0.470597	0.778561	MCFD2
382.746	-0.210714	0.144569	-1.45753	0.14497	0.999517	TTC7A		382.746	-0.498432	0.145908	-3.41607	0.000635315	0.00773686	TTC7A		382.746	-0.441611	0.199846	-2.20975	0.0271222	0.133574	TTC7A		382.746	-0.0240215	0.143466	-0.167437	0.867026	0.999966	TTC7A		382.746	-0.352334	0.143693	-2.45198	0.0142071	0.116947	TTC7A
24.9243	-0.0560524	0.239022	-0.234508	0.814591	0.999517	STPG4		24.9243	-0.492116	0.244098	-2.01606	0.0437938	0.164406	STPG4		24.9243	-0.410926	0.286252	-1.43554	0.151134	0.400051	STPG4		24.9243	0.00502312	0.225474	0.022278	0.982226	0.999966	STPG4		24.9243	-0.33943	0.225245	-1.50693	0.131827	0.428235	STPG4
337.261	0.0330457	0.131463	0.251369	0.801529	0.999517	CALM2		337.261	-0.12915	0.132437	-0.975185	0.329468	0.579237	CALM2		337.261	-0.0320999	0.179799	-0.178533	0.858305	0.943855	CALM2		337.261	-0.0139485	0.131747	-0.105873	0.915683	0.999966	CALM2		337.261	-0.15061	0.131479	-1.14551	0.252	0.591022	CALM2
21.4974	0.257565	0.224987	1.1448	0.252293	0.999517	MSH6		21.4974	0.167833	0.222617	0.753908	0.450905	0.685911	MSH6		21.4974	-0.00624434	0.251869	-0.024792	0.980221	0.995072	MSH6		21.4974	0.313374	0.224679	1.39476	0.163087	0.999966	MSH6		21.4974	0.483777	0.213832	2.26241	0.023672	0.161069	MSH6
431.329	-0.107509	0.0850952	-1.2634	0.206444	0.999517	FBXO11		431.329	-0.0710732	0.085144	-0.834741	0.403863	0.645501	FBXO11		431.329	0.14501	0.112982	1.28348	0.199323	0.465782	FBXO11		431.329	0.0729301	0.0836606	0.871737	0.383352	0.999966	FBXO11		431.329	0.0539329	0.0829677	0.650046	0.515662	0.808715	FBXO11
14.1942	0.0462762	0.282993	0.163524	0.870106	0.999517	AC092650.1		14.1942	0.444944	0.267234	1.665	0.0959137	0.277573	AC092650.1		14.1942	1.0754	0.307525	3.49695	0.000470608	0.00637651	AC092650.1		14.1942	-0.00179348	0.260894	-0.00687435	0.994515	0.999966	AC092650.1		14.1942	0.368492	0.241818	1.52384	0.127548	0.422161	AC092650.1
283.572	-0.00311244	0.139312	-0.0223415	0.982176	0.999517	FOXN2		283.572	0.661866	0.137959	4.79754	1.60627e-06	5.53e-05	FOXN2		283.572	0.869603	0.189425	4.59075	4.41664e-06	0.000128258	FOXN2		283.572	0.18798	0.13765	1.36564	0.172052	0.999966	FOXN2		283.572	0.704319	0.135838	5.185	2.16015e-07	1.39114e-05	FOXN2
150.915	0.116216	0.109601	1.06036	0.288983	0.999517	PPP1R21		150.915	-0.0427247	0.10996	-0.388547	0.697611	0.852679	PPP1R21		150.915	0.119277	0.136595	0.873223	0.382542	0.659123	PPP1R21		150.915	-0.130765	0.104889	-1.2467	0.212507	0.999966	PPP1R21		150.915	-0.0241668	0.102236	-0.236382	0.813136	0.942989	PPP1R21
99.4051	0.0694315	0.114005	0.60902	0.542511	0.999517	ASB3		99.4051	-0.15752	0.114367	-1.37732	0.168413	0.395916	ASB3		99.4051	-0.260445	0.135023	-1.9289	0.0537429	0.210638	ASB3		99.4051	0.0849193	0.108988	0.779162	0.435884	0.999966	ASB3		99.4051	-0.0882922	0.107199	-0.823626	0.410152	0.735435	ASB3
24.9124	0.0323304	0.204918	0.157773	0.874636	0.999517	ERLEC1		24.9124	0.406752	0.194922	2.08674	0.0369116	0.147377	ERLEC1		24.9124	0.317834	0.222263	1.42999	0.152719	0.402399	ERLEC1		24.9124	-0.113117	0.202286	-0.559192	0.57603	0.999966	ERLEC1		24.9124	0.0719142	0.190205	0.378088	0.705366	0.904361	ERLEC1
194.414	-0.103439	0.160821	-0.643194	0.520098	0.999517	PSME4		194.414	-0.0931536	0.161424	-0.577074	0.56389	0.769316	PSME4		194.414	-0.0393056	0.219332	-0.179206	0.857776	0.943623	PSME4		194.414	0.0614538	0.159296	0.385784	0.699657	0.999966	PSME4		194.414	-0.111251	0.159066	-0.6994	0.484302	0.790892	PSME4
107.085	0.167268	0.135571	1.2338	0.217277	0.999517	ACYP2		107.085	-0.313785	0.13868	-2.26266	0.0236568	0.110132	ACYP2		107.085	-0.427947	0.171965	-2.48858	0.0128256	0.0803288	ACYP2		107.085	-0.174196	0.131005	-1.32969	0.183622	0.999966	ACYP2		107.085	-0.205983	0.128868	-1.5984	0.109953	0.389306	ACYP2
14.1085	-0.344717	0.367917	-0.936944	0.348788	0.999517	SPTBN1		14.1085	-0.115696	0.360584	-0.320856	0.748319	0.880925	SPTBN1		14.1085	0.394633	0.4736	0.833262	0.404697	0.678939	SPTBN1		14.1085	0.128087	0.354411	0.36141	0.717793	0.999966	SPTBN1		14.1085	0.206965	0.347057	0.596342	0.550947	0.829109	SPTBN1
494.824	-0.0432543	0.091423	-0.473122	0.636126	0.999517	RTN4		494.824	0.164117	0.0912286	1.79896	0.0720248	0.22924	RTN4		494.824	0.160185	0.123477	1.29729	0.194533	0.460385	RTN4		494.824	-0.0368403	0.0903031	-0.407963	0.683301	0.999966	RTN4		494.824	0.116797	0.0893695	1.3069	0.191246	0.512925	RTN4
28.2532	0.161868	0.189431	0.854494	0.392831	0.999517	MTIF2		28.2532	0.157283	0.185519	0.847799	0.39655	0.639282	MTIF2		28.2532	0.0861214	0.209772	0.410547	0.681404	0.860304	MTIF2		28.2532	0.245924	0.187467	1.31183	0.189578	0.999966	MTIF2		28.2532	0.292404	0.179248	1.63128	0.102831	0.374917	MTIF2
22.5854	-0.199244	0.263624	-0.75579	0.449775	0.999517	AC012358.3		22.5854	-0.220042	0.261975	-0.839936	0.400944	0.642846	AC012358.3		22.5854	-0.469679	0.332648	-1.41194	0.157967	0.408558	AC012358.3		22.5854	0.121096	0.265852	0.455503	0.648747	0.999966	AC012358.3		22.5854	-0.0930977	0.263401	-0.353445	0.723755	0.911437	AC012358.3
500.271	-0.113191	0.0912507	-1.24044	0.214813	0.999517	CCDC88A		500.271	-0.597141	0.0929661	-6.42321	1.33428e-10	1.71855e-08	CCDC88A		500.271	-0.72314	0.123318	-5.86402	4.51796e-09	4.62268e-07	CCDC88A		500.271	-0.0949947	0.0900322	-1.05512	0.291371	0.999966	CCDC88A		500.271	-0.464284	0.0903248	-5.14016	2.74506e-07	1.6979e-05	CCDC88A
167.556	0.0114977	0.104718	0.109796	0.912571	0.999517	PPP4R3B		167.556	-0.0359192	0.104449	-0.343891	0.730928	0.869899	PPP4R3B		167.556	-0.0654841	0.132193	-0.495369	0.62034	0.825514	PPP4R3B		167.556	0.0872613	0.10057	0.867672	0.385574	0.999966	PPP4R3B		167.556	-0.0263615	0.0994057	-0.265191	0.790863	0.940279	PPP4R3B
54.9671	0.562601	0.221184	2.54359	0.010972	0.999517	PNPT1		54.9671	0.424855	0.222494	1.90951	0.0561959	0.193969	PNPT1		54.9671	1.22247	0.283025	4.31932	1.56509e-05	0.000371684	PNPT1		54.9671	0.366539	0.211356	1.73422	0.0828783	0.999966	PNPT1		54.9671	0.475671	0.208586	2.28046	0.0225805	0.156084	PNPT1
227.273	0.288035	0.207269	1.38967	0.16463	0.999517	VRK2		227.273	1.02594	0.206314	4.97272	6.60204e-07	2.55403e-05	VRK2		227.273	1.65093	0.287907	5.73424	9.79529e-09	9.08804e-07	VRK2		227.273	0.476156	0.206779	2.30273	0.0212939	0.999966	VRK2		227.273	1.10651	0.205185	5.39273	6.93965e-08	5.23968e-06	VRK2
27.9382	-0.00307085	0.299657	-0.0102479	0.991824	0.999517	FANCL		27.9382	0.134996	0.298391	0.452411	0.650973	0.826706	FANCL		27.9382	1.65949	0.411912	4.02875	5.60733e-05	0.00108846	FANCL		27.9382	0.385375	0.300702	1.28158	0.199988	0.999966	FANCL		27.9382	0.59242	0.295482	2.00493	0.0449707	0.238483	FANCL
78.145	-0.0974165	0.203812	-0.477973	0.632669	0.999517	BCL11A		78.145	-0.569142	0.207836	-2.73842	0.00617349	0.0435486	BCL11A		78.145	-0.270711	0.274533	-0.986081	0.324093	0.606318	BCL11A		78.145	0.136048	0.202168	0.672944	0.500983	0.999966	BCL11A		78.145	-0.428615	0.204247	-2.09851	0.0358603	0.209923	BCL11A
32.5472	-0.017548	0.218192	-0.0804244	0.9359	0.999517	PAPOLG		32.5472	-0.00677403	0.215786	-0.0313924	0.974957	0.989995	PAPOLG		32.5472	0.277763	0.261086	1.06388	0.287385	0.568531	PAPOLG		32.5472	-0.26181	0.210301	-1.24493	0.213157	0.999966	PAPOLG		32.5472	-0.0823876	0.202098	-0.407661	0.683522	0.895656	PAPOLG
337.484	-0.15072	0.14147	-1.06539	0.286699	0.999517	REL		337.484	-0.28768	0.142443	-2.01961	0.0434238	0.163425	REL		337.484	-0.330229	0.194602	-1.69695	0.0897062	0.291512	REL		337.484	-0.030751	0.140327	-0.219138	0.826543	0.999966	REL		337.484	-0.0863385	0.139951	-0.616919	0.537288	0.82058	REL
13.6556	0.201425	0.305754	0.658781	0.510036	0.999517	PUS10		13.6556	0.128996	0.302646	0.426226	0.669943	0.838875	PUS10		13.6556	0.06853	0.349666	0.195987	0.84462	0.938867	PUS10		13.6556	0.0556804	0.281465	0.197823	0.843183	0.999966	PUS10		13.6556	-0.173437	0.277637	-0.624689	0.532175	0.818632	PUS10
19.3249	-0.290032	0.25089	-1.15601	0.247676	0.999517	PEX13		19.3249	-0.489617	0.251077	-1.95007	0.0511678	0.183216	PEX13		19.3249	-0.211948	0.296174	-0.715618	0.474227	0.732896	PEX13		19.3249	0.000907996	0.243812	0.00372417	0.997029	0.999966	PEX13		19.3249	-0.281714	0.241846	-1.16485	0.244081	0.581671	PEX13
25.8329	-0.0293701	0.285317	-0.102939	0.918012	0.999517	KIAA1841		25.8329	-0.403353	0.290162	-1.3901	0.1645	0.390322	KIAA1841		25.8329	-0.348664	0.362226	-0.962559	0.335769	0.619104	KIAA1841		25.8329	-0.22042	0.277237	-0.795059	0.426579	0.999966	KIAA1841		25.8329	-0.569226	0.277585	-2.05064	0.0403021	0.225692	KIAA1841
464.909	-0.0217245	0.0898817	-0.241701	0.809012	0.999517	USP34		464.909	-0.00670222	0.0901109	-0.0743774	0.94071	0.975644	USP34		464.909	-0.0760921	0.120481	-0.63157	0.527668	0.767389	USP34		464.909	0.016513	0.0881228	0.187386	0.851358	0.999966	USP34		464.909	0.0810638	0.0873647	0.927879	0.353471	0.685445	USP34
11.4555	0.11393	0.331971	0.343191	0.731455	0.999517	AC016727.1		11.4555	-0.23348	0.336308	-0.694245	0.487528	0.714328	AC016727.1		11.4555	-0.124713	0.406197	-0.307027	0.758823	0.900866	AC016727.1		11.4555	-0.036183	0.316573	-0.114296	0.909003	0.999966	AC016727.1		11.4555	-0.145252	0.309847	-0.468786	0.639223	0.87244	AC016727.1
164.542	0.0489825	0.132155	0.370645	0.710902	0.999517	XPO1		164.542	0.189301	0.131569	1.4388	0.150209	0.368966	XPO1		164.542	0.831151	0.171474	4.8471	1.25276e-06	4.57176e-05	XPO1		164.542	0.0316905	0.12901	0.245643	0.805958	0.999966	XPO1		164.542	-0.0259744	0.127873	-0.203127	0.839036	0.952451	XPO1
63.8457	-0.128957	0.141815	-0.909328	0.363177	0.999517	CCT4		63.8457	0.11371	0.137067	0.829594	0.406768	0.64747	CCT4		63.8457	-0.0738045	0.165123	-0.446966	0.6549	0.845965	CCT4		63.8457	0.0313157	0.137947	0.227012	0.820414	0.999966	CCT4		63.8457	0.123131	0.132652	0.928227	0.35329	0.685445	CCT4
171.775	0.0767238	0.104028	0.737531	0.4608	0.999517	COMMD1		171.775	0.0557794	0.103564	0.538601	0.590162	0.78459	COMMD1		171.775	0.0813612	0.128813	0.631621	0.527635	0.767389	COMMD1		171.775	0.0533394	0.0986658	0.540607	0.588778	0.999966	COMMD1		171.775	-0.0260895	0.0973191	-0.268082	0.788636	0.939939	COMMD1
22.3658	0.117441	0.263688	0.44538	0.656045	0.999517	B3GNT2		22.3658	0.599929	0.25235	2.37737	0.0174368	0.0895813	B3GNT2		22.3658	0.647019	0.29811	2.1704	0.0299764	0.143472	B3GNT2		22.3658	0.0184545	0.240856	0.0766204	0.938926	0.999966	B3GNT2		22.3658	0.117805	0.232704	0.506245	0.612685	0.857758	B3GNT2
100.391	-0.221361	0.176338	-1.25532	0.209363	0.999517	EHBP1		100.391	-0.836991	0.181239	-4.61815	3.8717e-06	0.00011184	EHBP1		100.391	-0.59316	0.235308	-2.52078	0.0117096	0.0754698	EHBP1		100.391	-0.0476444	0.173265	-0.27498	0.783331	0.999966	EHBP1		100.391	-0.231902	0.172745	-1.34245	0.179449	0.498954	EHBP1
176.798	-0.0389245	0.121644	-0.319987	0.748978	0.999517	WDPCP		176.798	-0.467545	0.12398	-3.77113	0.000162512	0.00256928	WDPCP		176.798	-0.513519	0.161967	-3.17053	0.00152163	0.0164667	WDPCP		176.798	0.0264992	0.119586	0.221591	0.824632	0.999966	WDPCP		176.798	-0.424117	0.120405	-3.52243	0.000427611	0.00825812	WDPCP
23.1066	0.129064	0.218292	0.591244	0.554357	0.999517	MDH1		23.1066	0.210555	0.213562	0.985918	0.324173	0.572612	MDH1		23.1066	0.152303	0.247537	0.615273	0.538374	0.775247	MDH1		23.1066	-0.0201177	0.228455	-0.0880596	0.929829	0.999966	MDH1		23.1066	0.233668	0.214701	1.08834	0.276443	0.615318	MDH1
62.204	0.0556774	0.169678	0.328135	0.74281	0.999517	UGP2		62.204	0.402146	0.165665	2.42747	0.0152046	0.0817985	UGP2		62.204	0.405753	0.209545	1.93636	0.0528239	0.209005	UGP2		62.204	0.0217686	0.164559	0.132284	0.89476	0.999966	UGP2		62.204	0.229346	0.159456	1.4383	0.150349	0.457864	UGP2
183.998	-0.0410977	0.147143	-0.279304	0.780012	0.999517	VPS54		183.998	0.147554	0.146819	1.00501	0.314891	0.563581	VPS54		183.998	0.0106873	0.197461	0.0541237	0.956837	0.98676	VPS54		183.998	-0.0503683	0.144583	-0.348369	0.727563	0.999966	VPS54		183.998	0.191164	0.142746	1.33919	0.18051	0.500236	VPS54
670.471	-0.00736495	0.188966	-0.038975	0.96891	0.999517	PELI1		670.471	0.189374	0.189146	1.00121	0.316728	0.565113	PELI1		670.471	-0.14288	0.264492	-0.540205	0.589055	0.805317	PELI1		670.471	-0.00831836	0.187907	-0.0442685	0.96469	0.999966	PELI1		670.471	0.299739	0.187536	1.5983	0.109977	0.389306	PELI1
30.0697	-0.385891	0.253668	-1.52124	0.128199	0.999517	AC012368.1		30.0697	-0.683435	0.256541	-2.66404	0.00772095	0.0509559	AC012368.1		30.0697	-0.078854	0.304029	-0.259363	0.795355	0.917525	AC012368.1		30.0697	-0.027909	0.234823	-0.118851	0.905393	0.999966	AC012368.1		30.0697	0.108808	0.229111	0.474916	0.634847	0.869744	AC012368.1
187.466	-0.101262	0.127543	-0.793944	0.427228	0.999517	AFTPH		187.466	0.0605383	0.127	0.476678	0.633591	0.815298	AFTPH		187.466	0.095766	0.168065	0.569814	0.568804	0.79434	AFTPH		187.466	-0.00077974	0.125448	-0.00621563	0.995041	0.999966	AFTPH		187.466	0.00384295	0.124192	0.0309437	0.975314	0.992355	AFTPH
110.381	-0.0705972	0.144436	-0.488779	0.624998	0.999517	SERTAD2		110.381	-0.447868	0.146917	-3.04844	0.00230033	0.0207341	SERTAD2		110.381	-0.482321	0.191667	-2.51645	0.0118542	0.075971	SERTAD2		110.381	0.0103272	0.141454	0.0730074	0.9418	0.999966	SERTAD2		110.381	-0.239668	0.141126	-1.69826	0.0894595	0.348218	SERTAD2
11.1864	0.0647502	0.362436	0.178653	0.858211	0.999517	SLC1A4		11.1864	-0.171493	0.365281	-0.469483	0.638725	0.818306	SLC1A4		11.1864	0.110381	0.460383	0.239759	0.810517	0.924595	SLC1A4		11.1864	-0.266811	0.38397	-0.694875	0.487134	0.999966	SLC1A4		11.1864	0.0634112	0.364635	0.173903	0.861941	0.95885	SLC1A4
22.8215	-0.343709	0.229914	-1.49495	0.134928	0.999517	CEP68		22.8215	-0.384495	0.226622	-1.69664	0.0897646	0.266038	CEP68		22.8215	-0.340817	0.276133	-1.23425	0.21711	0.489037	CEP68		22.8215	0.0456897	0.223157	0.204743	0.837773	0.999966	CEP68		22.8215	-0.109844	0.218865	-0.501881	0.615751	0.859822	CEP68
394.986	0.12966	0.109546	1.18361	0.236569	0.999517	RAB1A		394.986	0.293321	0.109515	2.67836	0.00739832	0.0495697	RAB1A		394.986	0.272506	0.147399	1.84876	0.0644924	0.236993	RAB1A		394.986	0.0654131	0.107397	0.609076	0.542474	0.999966	RAB1A		394.986	0.239873	0.106446	2.25348	0.0242288	0.16384	RAB1A
634.729	0.039276	0.0969945	0.404931	0.685528	0.999517	ACTR2		634.729	0.415121	0.0967304	4.29153	1.77446e-05	0.00041599	ACTR2		634.729	0.268478	0.133427	2.01218	0.0442014	0.186522	ACTR2		634.729	0.0245799	0.0967076	0.254168	0.799366	0.999966	ACTR2		634.729	0.247694	0.0959255	2.58215	0.00981868	0.092256	ACTR2
16.4357	0.354493	0.395263	0.896853	0.369797	0.999517	SPRED2		16.4357	0.224055	0.397226	0.564051	0.57272	0.775156	SPRED2		16.4357	-0.318741	0.495873	-0.642788	0.520362	0.763662	SPRED2		16.4357	0.175317	0.376595	0.465531	0.641551	0.999966	SPRED2		16.4357	0.197472	0.371969	0.530883	0.5955	0.851558	SPRED2
39.9651	0.0930726	0.168557	0.552173	0.58083	0.999517	C1D		39.9651	0.172693	0.164698	1.04854	0.29439	0.543596	C1D		39.9651	0.0953293	0.195233	0.488285	0.625348	0.82855	C1D		39.9651	0.171502	0.165195	1.03818	0.299186	0.999966	C1D		39.9651	0.290216	0.158093	1.83573	0.0663981	0.296074	C1D
22.4813	-0.039047	0.229591	-0.170072	0.864954	0.999517	PNO1		22.4813	0.000363929	0.225012	0.00161738	0.99871	0.999464	PNO1		22.4813	0.372193	0.25641	1.45155	0.146626	0.393254	PNO1		22.4813	-0.0349973	0.226806	-0.154305	0.877369	0.999966	PNO1		22.4813	0.00831263	0.217901	0.0381487	0.969569	0.990933	PNO1
390.202	-0.0212225	0.122133	-0.173766	0.862049	0.999517	PPP3R1		390.202	-0.372218	0.123654	-3.01015	0.00261118	0.0227787	PPP3R1		390.202	-0.356555	0.167662	-2.12662	0.0334513	0.154395	PPP3R1		390.202	-0.119477	0.119837	-0.996995	0.318767	0.999966	PPP3R1		390.202	-0.35238	0.119847	-2.94025	0.00327944	0.0404837	PPP3R1
375.447	0.0061059	0.19289	0.0316548	0.974747	0.999517	PLEK		375.447	0.867963	0.191999	4.52067	6.16448e-06	0.000166639	PLEK		375.447	1.21866	0.268244	4.5431	5.54318e-06	0.000154813	PLEK		375.447	-0.033095	0.191747	-0.172597	0.862968	0.999966	PLEK		375.447	0.756356	0.190421	3.97202	7.12671e-05	0.00188462	PLEK
20.6377	-0.395269	0.260239	-1.51887	0.128796	0.999517	APLF		20.6377	-1.00278	0.270152	-3.71191	0.000205705	0.00312352	APLF		20.6377	-0.357509	0.328464	-1.08843	0.276407	0.556859	APLF		20.6377	-0.148434	0.256277	-0.579195	0.562458	0.999966	APLF		20.6377	-0.717467	0.260572	-2.75343	0.00589739	0.0635479	APLF
283.871	0.209027	0.135444	1.54327	0.122766	0.999517	ARHGAP25		283.871	0.603708	0.134871	4.47618	7.59898e-06	0.000199571	ARHGAP25		283.871	0.916807	0.183085	5.00754	5.51303e-07	2.30369e-05	ARHGAP25		283.871	0.243724	0.133838	1.82103	0.0686017	0.999966	ARHGAP25		283.871	0.557718	0.132474	4.21003	2.55333e-05	0.000817364	ARHGAP25
59.3761	-0.293506	0.16575	-1.77078	0.0765971	0.999517	GFPT1		59.3761	-0.507398	0.166517	-3.04713	0.00231036	0.0207838	GFPT1		59.3761	-0.390361	0.201707	-1.93528	0.0529556	0.209374	GFPT1		59.3761	-0.289505	0.160386	-1.80505	0.0710664	0.999966	GFPT1		59.3761	-0.213925	0.155592	-1.37491	0.16916	0.484301	GFPT1
13.8912	0.352729	0.315312	1.11866	0.263283	0.999517	NFU1		13.8912	0.451546	0.309056	1.46105	0.144002	0.359857	NFU1		13.8912	-0.113625	0.354261	-0.320738	0.748409	0.897002	NFU1		13.8912	-0.236444	0.28716	-0.823387	0.410288	0.999966	NFU1		13.8912	-0.178208	0.276397	-0.644756	0.519085	0.810369	NFU1
244.084	0.0162665	0.106105	0.153305	0.878157	0.999517	AAK1		244.084	0.345501	0.104851	3.29516	0.000983667	0.010705	AAK1		244.084	0.269824	0.138278	1.95132	0.051019	0.204674	AAK1		244.084	-0.0265221	0.102889	-0.257775	0.796581	0.999966	AAK1		244.084	0.195355	0.100978	1.93462	0.0530368	0.260613	AAK1
75.7059	0.146673	0.169878	0.863403	0.387916	0.999517	ANXA4		75.7059	0.56013	0.166353	3.36711	0.000759613	0.00881892	ANXA4		75.7059	0.449769	0.211756	2.12399	0.033671	0.155035	ANXA4		75.7059	-0.0652461	0.163164	-0.399881	0.689244	0.999966	ANXA4		75.7059	0.220212	0.158468	1.38963	0.164641	0.478241	ANXA4
41.5011	0.13185	0.180036	0.732351	0.463955	0.999517	GMCL1		41.5011	-0.25861	0.183038	-1.41288	0.15769	0.380399	GMCL1		41.5011	-0.511624	0.212749	-2.40483	0.01618	0.0943733	GMCL1		41.5011	0.0284949	0.172871	0.164833	0.869076	0.999966	GMCL1		41.5011	-0.156234	0.170319	-0.917303	0.358984	0.69062	GMCL1
29.1519	-0.113825	0.221366	-0.514191	0.607118	0.999517	SNRNP27		29.1519	0.497157	0.210169	2.36551	0.0180051	0.0914287	SNRNP27		29.1519	-0.104189	0.255288	-0.408126	0.683181	0.861317	SNRNP27		29.1519	0.087717	0.213117	0.411591	0.680639	0.999966	SNRNP27		29.1519	0.04078	0.207899	0.196153	0.844491	0.952873	SNRNP27
292.892	0.197908	0.183757	1.07701	0.281475	0.999517	MXD1		292.892	0.54313	0.183634	2.95767	0.00309973	0.0261246	MXD1		292.892	0.923973	0.253518	3.6446	0.000267804	0.00404878	MXD1		292.892	0.0571206	0.182333	0.313277	0.75407	0.999966	MXD1		292.892	0.205839	0.181637	1.13325	0.25711	0.596239	MXD1
87.4043	0.122874	0.136903	0.897528	0.369437	0.999517	PCBP1-AS1		87.4043	-0.168303	0.138374	-1.21629	0.223873	0.466228	PCBP1-AS1		87.4043	-0.193507	0.169779	-1.13976	0.254386	0.533631	PCBP1-AS1		87.4043	-0.0620994	0.130696	-0.475143	0.634685	0.999966	PCBP1-AS1		87.4043	-0.0971478	0.128215	-0.757692	0.448636	0.766705	PCBP1-AS1
129.624	-0.19924	0.233099	-0.854742	0.392694	0.999517	PCBP1		129.624	0.183395	0.232641	0.788316	0.430512	0.669019	PCBP1		129.624	0.236171	0.326568	0.723193	0.469561	0.729455	PCBP1		129.624	0.0540054	0.234699	0.230104	0.818011	0.999966	PCBP1		129.624	0.177801	0.233364	0.761905	0.446117	0.76411	PCBP1
12.5859	-0.0203629	0.323052	-0.063033	0.94974	0.999517	C2orf42		12.5859	-0.0863122	0.319502	-0.270146	0.787048	0.901675	C2orf42		12.5859	0.173693	0.385089	0.451046	0.651956	0.844157	C2orf42		12.5859	0.587547	0.30425	1.93114	0.0534663	0.999966	C2orf42		12.5859	0.595362	0.296838	2.00568	0.0448905	0.238457	C2orf42
51.5144	0.057765	0.175181	0.329744	0.741593	0.999517	TIA1		51.5144	0.0673046	0.173795	0.387265	0.69856	0.853023	TIA1		51.5144	0.212564	0.219731	0.967384	0.333352	0.616685	TIA1		51.5144	0.00150892	0.170475	0.00885126	0.992938	0.999966	TIA1		51.5144	0.0975184	0.165763	0.5883	0.556331	0.831724	TIA1
12.7287	0.0224386	0.309161	0.0725791	0.942141	0.999517	PCYOX1		12.7287	-1.29939	0.343537	-3.78238	0.000155334	0.00247539	PCYOX1		12.7287	-1.40748	0.389972	-3.60919	0.000307155	0.00451374	PCYOX1		12.7287	-0.545989	0.314336	-1.73696	0.082394	0.999966	PCYOX1		12.7287	-0.779543	0.309778	-2.51646	0.011854	0.10466	PCYOX1
54.7908	0.105732	0.195534	0.540733	0.588691	0.999517	SNRPG		54.7908	0.415881	0.192811	2.15693	0.031011	0.130882	SNRPG		54.7908	0.375822	0.250008	1.50324	0.132777	0.370355	SNRPG		54.7908	0.0311332	0.196397	0.158522	0.874045	0.999966	SNRPG		54.7908	0.370407	0.190304	1.94639	0.0516079	0.257043	SNRPG
12.6883	-0.345211	0.306982	-1.12453	0.260788	0.999517	FAM136A		12.6883	-0.397775	0.302998	-1.3128	0.189251	0.424053	FAM136A		12.6883	-0.1306	0.359938	-0.36284	0.716724	0.881157	FAM136A		12.6883	0.187519	0.316128	0.593174	0.553065	0.999966	FAM136A		12.6883	0.177922	0.30615	0.581161	0.561132	0.834632	FAM136A
10.0531	0.174023	0.322794	0.539115	0.589807	0.999517	TEX261		10.0531	0.0107111	0.32109	0.0333586	0.973389	0.989752	TEX261		10.0531	-0.0105631	0.373515	-0.0282802	0.977439	0.994234	TEX261		10.0531	-0.201105	0.320415	-0.627641	0.530239	0.999966	TEX261		10.0531	-0.21838	0.306861	-0.711657	0.476677	0.783701	TEX261
15.0459	0.256228	0.42017	0.609818	0.541982	0.999517	AC007881.2		15.0459	0.370023	0.419703	0.881629	0.377978	0.622739	AC007881.2		15.0459	0.781985	0.584576	1.3377	0.180995	0.442209	AC007881.2		15.0459	-0.236772	0.422241	-0.56075	0.574968	0.999966	AC007881.2		15.0459	0.186498	0.411071	0.453689	0.650053	0.877747	AC007881.2
146.539	0.118087	0.173169	0.681918	0.495291	0.999517	NAGK		146.539	0.448978	0.172572	2.60169	0.00927665	0.0576722	NAGK		146.539	0.679859	0.237679	2.86041	0.00423097	0.0362163	NAGK		146.539	0.0918467	0.17358	0.529131	0.596715	0.999966	NAGK		146.539	0.408965	0.171301	2.3874	0.0169681	0.132596	NAGK
14.8716	0.208804	0.289737	0.720667	0.471114	0.999517	MCEE		14.8716	-0.309081	0.29772	-1.03816	0.299196	0.548584	MCEE		14.8716	-1.05366	0.321315	-3.27922	0.00104095	0.0121108	MCEE		14.8716	-0.141611	0.261791	-0.540929	0.588556	0.999966	MCEE		14.8716	-0.528285	0.261343	-2.02143	0.0432357	0.233981	MCEE
26.2981	-0.0629357	0.227675	-0.276428	0.78222	0.999517	MPHOSPH10		26.2981	-0.0334927	0.224251	-0.149354	0.881275	0.948966	MPHOSPH10		26.2981	0.199627	0.268529	0.743411	0.457233	0.719739	MPHOSPH10		26.2981	0.0913597	0.225002	0.406039	0.684714	0.999966	MPHOSPH10		26.2981	0.198364	0.216952	0.914321	0.360548	0.69183	MPHOSPH10
273.108	0.0171298	0.112669	0.152036	0.879158	0.999517	ZNF638		273.108	-0.137626	0.113546	-1.21208	0.225483	0.467978	ZNF638		273.108	-0.141124	0.150216	-0.939476	0.347487	0.631416	ZNF638		273.108	0.0390336	0.110477	0.353318	0.72385	0.999966	ZNF638		273.108	-0.0157243	0.109789	-0.143222	0.886115	0.966379	ZNF638
240.888	0.58497	0.328939	1.77835	0.075346	0.999517	DYSF		240.888	1.84218	0.327816	5.61956	1.91449e-08	1.22572e-06	DYSF		240.888	2.23068	0.461998	4.82834	1.37679e-06	4.94199e-05	DYSF		240.888	0.44533	0.328342	1.3563	0.175004	0.999966	DYSF		240.888	1.85766	0.326577	5.68828	1.28323e-08	1.24183e-06	DYSF
172.439	-0.0780934	0.142823	-0.546786	0.584526	0.999517	EXOC6B		172.439	-0.477593	0.145208	-3.28903	0.00100535	0.0108761	EXOC6B		172.439	-0.266301	0.192965	-1.38005	0.167572	0.423471	EXOC6B		172.439	-0.0718068	0.140602	-0.51071	0.609554	0.999966	EXOC6B		172.439	-0.269426	0.140316	-1.92015	0.0548394	0.266472	EXOC6B
90.4071	-0.210047	0.144008	-1.45858	0.144681	0.999517	SFXN5		90.4071	-0.538711	0.146039	-3.68883	0.000225291	0.00335452	SFXN5		90.4071	-1.02641	0.182409	-5.62697	1.83404e-08	1.48813e-06	SFXN5		90.4071	-0.142673	0.137172	-1.0401	0.298293	0.999966	SFXN5		90.4071	-0.462348	0.137073	-3.373	0.000743527	0.01288	SFXN5
19.9353	0.13194	0.285951	0.461407	0.644506	0.999517	CCT7		19.9353	0.353656	0.281501	1.25632	0.208999	0.447989	CCT7		19.9353	0.225904	0.359626	0.628162	0.529897	0.768559	CCT7		19.9353	-0.248364	0.292844	-0.84811	0.396377	0.999966	CCT7		19.9353	0.115299	0.279123	0.413076	0.679551	0.892555	CCT7
12.914	0.00346389	0.292915	0.0118256	0.990565	0.999517	FBXO41		12.914	0.133436	0.283912	0.469989	0.638363	0.818306	FBXO41		12.914	-0.000929238	0.321433	-0.00289092	0.997693	0.999387	FBXO41		12.914	-0.0299989	0.283066	-0.105978	0.9156	0.999966	FBXO41		12.914	0.234446	0.265863	0.881828	0.37787	0.707165	FBXO41
51.841	-0.232129	0.19119	-1.21413	0.224699	0.999517	ALMS1		51.841	-0.361865	0.191447	-1.89015	0.0587378	0.19977	ALMS1		51.841	-0.192129	0.236691	-0.81173	0.416946	0.689321	ALMS1		51.841	-0.133484	0.184339	-0.724122	0.468991	0.999966	ALMS1		51.841	-0.291212	0.182419	-1.59639	0.110401	0.389518	ALMS1
13.7534	0.212705	0.27145	0.783587	0.433283	0.999517	TPRKB		13.7534	0.663159	0.255263	2.59795	0.00937831	0.0580078	TPRKB		13.7534	0.239391	0.279434	0.856698	0.391612	0.667087	TPRKB		13.7534	-0.0900576	0.251023	-0.358762	0.719773	0.999966	TPRKB		13.7534	0.051258	0.235137	0.217992	0.827436	0.947603	TPRKB
10.7706	-0.251768	0.342647	-0.734774	0.462477	0.999517	DUSP11		10.7706	-0.331696	0.339715	-0.976394	0.328869	0.578759	DUSP11		10.7706	-0.280496	0.40321	-0.695657	0.486644	0.74234	DUSP11		10.7706	-0.161155	0.346626	-0.464925	0.641986	0.999966	DUSP11		10.7706	-0.00925938	0.331167	-0.0279598	0.977694	0.993218	DUSP11
31.333	0.180325	0.203356	0.886742	0.375218	0.999517	STAMBP		31.333	0.0518071	0.202827	0.255425	0.798395	0.908638	STAMBP		31.333	-0.0602021	0.243403	-0.247335	0.804649	0.921072	STAMBP		31.333	0.116234	0.195561	0.594362	0.55227	0.999966	STAMBP		31.333	0.04456	0.191281	0.232956	0.815796	0.943486	STAMBP
31.1099	0.0154614	0.210797	0.073347	0.94153	0.999517	DGUOK		31.1099	0.159751	0.205827	0.77614	0.437667	0.675348	DGUOK		31.1099	0.111171	0.243252	0.457019	0.647657	0.842079	DGUOK		31.1099	-0.228976	0.20198	-1.13365	0.25694	0.999966	DGUOK		31.1099	-0.0536762	0.192894	-0.278267	0.780807	0.938444	DGUOK
443.624	0.141188	0.121417	1.16283	0.244898	0.999517	TET3		443.624	0.215191	0.121745	1.76756	0.0771347	0.239702	TET3		443.624	0.346163	0.166302	2.08153	0.0373856	0.167676	TET3		443.624	0.0189359	0.120052	0.15773	0.874669	0.999966	TET3		443.624	0.216094	0.119265	1.81189	0.0700039	0.303887	TET3
206.879	0.160635	0.147744	1.08725	0.276928	0.999517	MOB1A		206.879	0.816797	0.146196	5.587	2.3102e-08	1.42893e-06	MOB1A		206.879	1.07249	0.200026	5.36174	8.2423e-08	5.04116e-06	MOB1A		206.879	0.0792276	0.147	0.538962	0.589913	0.999966	MOB1A		206.879	0.586685	0.14449	4.06039	4.89915e-05	0.00137528	MOB1A
65.0635	0.213321	0.236831	0.900731	0.367731	0.999517	MTHFD2		65.0635	1.5161	0.230263	6.58421	4.57324e-11	7.36559e-09	MTHFD2		65.0635	1.85307	0.318279	5.82217	5.80881e-09	5.72927e-07	MTHFD2		65.0635	0.185851	0.234481	0.792606	0.428008	0.999966	MTHFD2		65.0635	1.07387	0.227461	4.72111	2.34565e-06	0.000106116	MTHFD2
30.6254	0.113727	0.191923	0.592564	0.553473	0.999517	DCTN1		30.6254	0.23963	0.186613	1.2841	0.199105	0.43631	DCTN1		30.6254	0.601444	0.215377	2.79252	0.00522995	0.0420393	DCTN1		30.6254	0.037357	0.184564	0.202406	0.839599	0.999966	DCTN1		30.6254	-0.0334373	0.178776	-0.187034	0.851634	0.954611	DCTN1
18.4108	-0.00241734	0.280399	-0.00862108	0.993121	0.999517	INO80B		18.4108	0.0459128	0.276412	0.166103	0.868076	0.942546	INO80B		18.4108	-0.403368	0.32846	-1.22806	0.219424	0.492249	INO80B		18.4108	-0.0326735	0.281691	-0.115991	0.90766	0.999966	INO80B		18.4108	0.0625756	0.271545	0.230443	0.817748	0.944478	INO80B
12.2393	-0.148726	0.33082	-0.449568	0.653022	0.999517	WBP1		12.2393	-0.0441479	0.324159	-0.136192	0.891669	0.953413	WBP1		12.2393	-0.374517	0.407795	-0.918395	0.358412	0.640323	WBP1		12.2393	-0.0730593	0.341976	-0.213639	0.830829	0.999966	WBP1		12.2393	0.269281	0.322686	0.834499	0.404	0.731315	WBP1
20.9253	-0.160537	0.256411	-0.626092	0.531255	0.999517	MOGS		20.9253	-0.18494	0.25336	-0.729949	0.465421	0.697622	MOGS		20.9253	0.00977668	0.307525	0.0317915	0.974638	0.993368	MOGS		20.9253	0.0895087	0.249227	0.359145	0.719487	0.999966	MOGS		20.9253	0.0221026	0.243516	0.0907644	0.92768	0.979009	MOGS
14.4925	0.0838978	0.26138	0.32098	0.748225	0.999517	TTC31		14.4925	0.00676398	0.256891	0.0263301	0.978994	0.991308	TTC31		14.4925	0.0459747	0.291758	0.157578	0.874789	0.951723	TTC31		14.4925	-0.0702155	0.249188	-0.281777	0.778115	0.999966	TTC31		14.4925	0.0290147	0.235251	0.123335	0.901842	0.970546	TTC31
38.7889	0.13305	0.194152	0.68529	0.493161	0.999517	AUP1		38.7889	0.403302	0.189525	2.12796	0.0333405	0.137284	AUP1		38.7889	0.217482	0.239806	0.90691	0.364455	0.644492	AUP1		38.7889	0.0890854	0.192514	0.462748	0.643545	0.999966	AUP1		38.7889	0.279919	0.185387	1.50992	0.131064	0.42756	AUP1
15.3852	0.259956	0.29719	0.87471	0.381731	0.999517	LOXL3		15.3852	0.25793	0.294015	0.877268	0.380341	0.624721	LOXL3		15.3852	0.553105	0.360665	1.53357	0.125136	0.357234	LOXL3		15.3852	-0.0385044	0.294834	-0.130597	0.896094	0.999966	LOXL3		15.3852	0.361695	0.27805	1.30083	0.193318	0.51608	LOXL3
12.526	-0.120197	0.331841	-0.362213	0.717193	0.999517	DOK1		12.526	0.290082	0.319581	0.907696	0.364039	0.611273	DOK1		12.526	0.441226	0.395118	1.11669	0.264125	0.544829	DOK1		12.526	-0.257633	0.33267	-0.77444	0.438671	0.999966	DOK1		12.526	0.16274	0.312708	0.520422	0.602769	0.853631	DOK1
108.876	0.227007	0.196297	1.15645	0.247498	0.999517	HK2		108.876	-0.0241069	0.198349	-0.121538	0.903265	0.960278	HK2		108.876	-0.0297592	0.265491	-0.112091	0.910751	0.967729	HK2		108.876	-0.109106	0.194921	-0.559744	0.575654	0.999966	HK2		108.876	-0.0936969	0.193502	-0.484216	0.628232	0.865548	HK2
38.1136	0.099856	0.259439	0.384892	0.700318	0.999517	POLE4		38.1136	0.675741	0.254729	2.65278	0.00798316	0.0521166	POLE4		38.1136	0.416057	0.344166	1.20888	0.226708	0.501413	POLE4		38.1136	-0.0248307	0.258783	-0.0959518	0.923559	0.999966	POLE4		38.1136	0.190891	0.253301	0.753616	0.45108	0.768132	POLE4
20.1558	0.163641	0.258908	0.632043	0.527358	0.999517	MRPL19		20.1558	0.0336337	0.258374	0.130175	0.896428	0.95626	MRPL19		20.1558	0.0770414	0.310818	0.247866	0.804238	0.920857	MRPL19		20.1558	-0.0400016	0.255148	-0.156778	0.87542	0.999966	MRPL19		20.1558	-0.26783	0.251976	-1.06292	0.287818	0.624913	MRPL19
19.7521	0.00660245	0.261916	0.0252083	0.979889	0.999517	GCFC2		19.7521	-0.273222	0.263585	-1.03656	0.299939	0.549196	GCFC2		19.7521	-0.415159	0.297135	-1.39721	0.162351	0.414973	GCFC2		19.7521	-0.172953	0.243414	-0.71053	0.477375	0.999966	GCFC2		19.7521	-0.151349	0.234986	-0.644077	0.519525	0.810369	GCFC2
43.2597	0.248687	0.179888	1.38246	0.166831	0.999517	SUCLG1		43.2597	0.184924	0.178599	1.03542	0.300475	0.549641	SUCLG1		43.2597	0.141585	0.20903	0.677342	0.498189	0.749715	SUCLG1		43.2597	0.193383	0.175558	1.10153	0.270667	0.999966	SUCLG1		43.2597	0.301674	0.169479	1.78002	0.0750735	0.316202	SUCLG1
1567.88	0.110793	0.218104	0.507981	0.611466	0.999517	TMSB10		1567.88	1.00435	0.217954	4.60809	4.06377e-06	0.000115559	TMSB10		1567.88	0.960328	0.307819	3.11978	0.00180985	0.0188285	TMSB10		1567.88	0.039523	0.218269	0.181074	0.856309	0.999966	TMSB10		1567.88	0.643603	0.217996	2.95236	0.00315353	0.039367	TMSB10
156.759	0.0493804	0.106238	0.464809	0.642068	0.999517	KCMF1		156.759	0.130729	0.105055	1.24439	0.213358	0.452792	KCMF1		156.759	0.161866	0.13102	1.23543	0.216671	0.48839	KCMF1		156.759	-0.00183821	0.102182	-0.0179896	0.985647	0.999966	KCMF1		156.759	0.130625	0.0993945	1.31421	0.188777	0.510935	KCMF1
198.171	0.0386924	0.128714	0.300606	0.763715	0.999517	TGOLN2		198.171	0.124371	0.128694	0.966408	0.33384	0.583534	TGOLN2		198.171	0.0499572	0.171786	0.29081	0.771196	0.907672	TGOLN2		198.171	-0.0816905	0.128155	-0.637437	0.52384	0.999966	TGOLN2		198.171	0.181951	0.125914	1.44504	0.148447	0.45511	TGOLN2
39.5296	-0.192528	0.199407	-0.965499	0.334295	0.999517	ELMOD3		39.5296	-0.385986	0.200013	-1.92981	0.0536308	0.188249	ELMOD3		39.5296	-0.262201	0.244974	-1.07032	0.284475	0.565212	ELMOD3		39.5296	-0.11024	0.188844	-0.583763	0.55938	0.999966	ELMOD3		39.5296	-0.225981	0.18588	-1.21573	0.224086	0.555422	ELMOD3
93.8228	0.0721791	0.287614	0.250958	0.801846	0.999517	CAPG		93.8228	0.249208	0.287986	0.865349	0.386847	0.630802	CAPG		93.8228	0.677547	0.402055	1.68521	0.0919477	0.296333	CAPG		93.8228	0.0238526	0.290073	0.0822298	0.934464	0.999966	CAPG		93.8228	0.320137	0.287861	1.11212	0.266085	0.60488	CAPG
63.7136	0.0588762	0.148474	0.396543	0.691705	0.999517	MAT2A		63.7136	-0.0625541	0.148077	-0.422444	0.672701	0.840584	MAT2A		63.7136	-0.331329	0.17488	-1.89461	0.0581438	0.222651	MAT2A		63.7136	0.0698778	0.145132	0.481479	0.630176	0.999966	MAT2A		63.7136	-0.244776	0.144485	-1.69412	0.0902419	0.349735	MAT2A
15.176	-0.0386964	0.276158	-0.140124	0.888562	0.999517	GGCX		15.176	0.0599089	0.269201	0.222543	0.823891	0.920065	GGCX		15.176	-0.381382	0.305082	-1.2501	0.211264	0.481871	GGCX		15.176	-0.12235	0.271956	-0.44989	0.65279	0.999966	GGCX		15.176	-0.182088	0.262993	-0.692369	0.488705	0.793995	GGCX
120.938	0.0249146	0.188332	0.132291	0.894754	0.999517	VAMP8		120.938	0.642101	0.186443	3.44395	0.000573291	0.00712417	VAMP8		120.938	0.599125	0.25542	2.34565	0.0189941	0.105396	VAMP8		120.938	0.0103428	0.189357	0.0546203	0.956441	0.999966	VAMP8		120.938	0.583342	0.185591	3.14317	0.00167131	0.0243967	VAMP8
105.988	1.02883	0.343616	2.99412	0.00275234	0.999517	VAMP5		105.988	3.49721	0.33853	10.3306	5.1245e-25	5.61031e-21	VAMP5		105.988	3.06596	0.473521	6.47481	9.49318e-11	1.96097e-08	VAMP5		105.988	0.317014	0.347577	0.912068	0.361733	0.999966	VAMP5		105.988	2.87592	0.337573	8.5194	1.60381e-17	4.38963e-14	VAMP5
26.7934	-0.135842	0.300217	-0.452479	0.650924	0.999517	RNF181		26.7934	0.354207	0.295122	1.20021	0.230059	0.47326	RNF181		26.7934	0.470951	0.394307	1.19438	0.232331	0.508001	RNF181		26.7934	-0.232313	0.313818	-0.740279	0.459131	0.999966	RNF181		26.7934	0.542433	0.298546	1.81692	0.06923	0.301844	RNF181
29.7892	-0.178858	0.19839	-0.901546	0.367298	0.999517	USP39		29.7892	-0.386878	0.198369	-1.95029	0.0511413	0.183216	USP39		29.7892	0.0709102	0.232823	0.304567	0.760696	0.902275	USP39		29.7892	0.137086	0.186144	0.736452	0.461456	0.999966	USP39		29.7892	-0.441148	0.189379	-2.32945	0.0198355	0.144678	USP39
26.1337	0.00801659	0.222874	0.0359692	0.971307	0.999517	C2orf68		26.1337	-0.0853341	0.221442	-0.385356	0.699974	0.853565	C2orf68		26.1337	-0.260521	0.275498	-0.945635	0.344335	0.628715	C2orf68		26.1337	0.200296	0.212229	0.943776	0.345284	0.999966	C2orf68		26.1337	-0.160137	0.212049	-0.75519	0.450135	0.767136	C2orf68
39.3671	-0.17152	0.290071	-0.591302	0.554318	0.999517	GNLY		39.3671	-0.0243094	0.288377	-0.0842974	0.93282	0.973101	GNLY		39.3671	-0.045681	0.361455	-0.126381	0.89943	0.963123	GNLY		39.3671	-0.0283817	0.278126	-0.102046	0.91872	0.999966	GNLY		39.3671	-0.256164	0.277575	-0.922863	0.356078	0.68766	GNLY
106.38	0.162778	0.2107	0.772558	0.439784	0.999517	ST3GAL5		106.38	0.900814	0.208204	4.3266	1.51429e-05	0.000361187	ST3GAL5		106.38	2.10336	0.288113	7.30047	2.86771e-13	2.24255e-10	ST3GAL5		106.38	-0.00265879	0.210478	-0.0126322	0.989921	0.999966	ST3GAL5		106.38	0.837087	0.205478	4.07385	4.6242e-05	0.00130479	ST3GAL5
24.1471	0.272231	0.197059	1.38147	0.167135	0.999517	POLR1A		24.1471	-0.0445395	0.198313	-0.224593	0.822296	0.919373	POLR1A		24.1471	-0.0189601	0.211761	-0.0895357	0.928656	0.975526	POLR1A		24.1471	0.188956	0.191721	0.985578	0.32434	0.999966	POLR1A		24.1471	-0.168675	0.190149	-0.887066	0.375044	0.705662	POLR1A
52.8587	0.259517	0.143018	1.81457	0.0695893	0.999517	PTCD3		52.8587	-0.0908128	0.144613	-0.627973	0.530022	0.746229	PTCD3		52.8587	-0.135733	0.161222	-0.8419	0.399844	0.673878	PTCD3		52.8587	0.0433981	0.135243	0.320891	0.748293	0.999966	PTCD3		52.8587	-0.0664389	0.131421	-0.505541	0.613179	0.858231	PTCD3
74.3007	0.0797146	0.135875	0.586674	0.557422	0.999517	IMMT		74.3007	0.29714	0.131912	2.25255	0.0242874	0.111697	IMMT		74.3007	0.118863	0.153977	0.771954	0.440142	0.707172	IMMT		74.3007	0.288303	0.128083	2.2509	0.0243916	0.999966	IMMT		74.3007	0.210375	0.125266	1.67942	0.0930702	0.356036	IMMT
61.163	-0.298275	0.210487	-1.41707	0.156461	0.999517	KDM3A		61.163	-0.467642	0.212067	-2.20516	0.027443	0.120839	KDM3A		61.163	-0.298477	0.27682	-1.07823	0.28093	0.561627	KDM3A		61.163	-0.252211	0.206112	-1.22366	0.221082	0.999966	KDM3A		61.163	-0.455568	0.205334	-2.21867	0.026509	0.173993	KDM3A
116.723	0.208552	0.132418	1.57495	0.115268	0.999517	CHMP3		116.723	0.221128	0.132066	1.67438	0.0940557	0.274154	CHMP3		116.723	-0.203296	0.167975	-1.21028	0.226172	0.500633	CHMP3		116.723	-0.0949934	0.130006	-0.730686	0.464971	0.999966	CHMP3		116.723	-0.0250407	0.127326	-0.196667	0.844088	0.952873	CHMP3
24.7177	-0.231898	0.241512	-0.960194	0.336958	0.999517	RNF103		24.7177	-0.295358	0.239188	-1.23483	0.216893	0.456819	RNF103		24.7177	-0.734588	0.279799	-2.62541	0.00865439	0.0612069	RNF103		24.7177	0.26805	0.225576	1.18829	0.234719	0.999966	RNF103		24.7177	-0.00398288	0.224214	-0.0177638	0.985827	0.995887	RNF103
83.4558	-0.239091	0.15407	-1.55183	0.120702	0.999517	RMND5A		83.4558	-0.462093	0.155198	-2.97743	0.00290675	0.0247844	RMND5A		83.4558	-0.858292	0.191655	-4.47831	7.52369e-06	0.00019896	RMND5A		83.4558	-0.13626	0.147228	-0.925503	0.354704	0.999966	RMND5A		83.4558	-0.403966	0.146704	-2.75362	0.00589396	0.0635479	RMND5A
70.1741	0.304623	0.27005	1.12802	0.25931	0.999517	CYTOR		70.1741	1.05344	0.267223	3.94217	8.07491e-05	0.00142818	CYTOR		70.1741	1.46725	0.365357	4.01593	5.9212e-05	0.00113529	CYTOR		70.1741	-0.0228638	0.26855	-0.0851381	0.932152	0.999966	CYTOR		70.1741	0.860445	0.262592	3.27673	0.00105016	0.0170328	CYTOR
49.0397	-0.171294	0.174103	-0.983871	0.325179	0.999517	KRCC1		49.0397	-0.185832	0.172341	-1.07828	0.280909	0.53024	KRCC1		49.0397	-0.242928	0.213944	-1.13548	0.256176	0.535948	KRCC1		49.0397	0.0761295	0.170471	0.446583	0.655176	0.999966	KRCC1		49.0397	0.102281	0.165976	0.61624	0.537736	0.820665	KRCC1
82.5983	-0.167965	0.249636	-0.672839	0.50105	0.999517	EIF2AK3		82.5983	-0.609079	0.253437	-2.40327	0.0162491	0.0854034	EIF2AK3		82.5983	-0.493528	0.343327	-1.43749	0.15058	0.39934	EIF2AK3		82.5983	0.0718714	0.247381	0.290529	0.771412	0.999966	EIF2AK3		82.5983	-0.415602	0.248706	-1.67106	0.0947102	0.359033	EIF2AK3
15.7401	-0.20198	0.244829	-0.824982	0.409382	0.999517	RPIA		15.7401	-0.221039	0.23828	-0.927645	0.353592	0.602448	RPIA		15.7401	-0.0813816	0.26282	-0.309647	0.756829	0.899747	RPIA		15.7401	0.0341921	0.242751	0.140852	0.887986	0.999966	RPIA		15.7401	0.232054	0.226669	1.02376	0.30595	0.642603	RPIA
61.9498	0.00555399	0.31822	0.0174533	0.986075	0.999517	IGKC		61.9498	-0.138552	0.320569	-0.432205	0.665592	0.83575	IGKC		61.9498	-0.205809	0.42525	-0.483971	0.628406	0.829791	IGKC		61.9498	0.162015	0.314627	0.514945	0.606592	0.999966	IGKC		61.9498	0.0217177	0.314088	0.0691454	0.944874	0.985095	IGKC
44.3927	0.0995719	0.177974	0.559475	0.575837	0.999517	MRPS5		44.3927	0.282871	0.174034	1.62538	0.104082	0.293153	MRPS5		44.3927	0.269125	0.210327	1.27955	0.200702	0.467436	MRPS5		44.3927	0.141642	0.175182	0.808543	0.418778	0.999966	MRPS5		44.3927	0.244841	0.169306	1.44615	0.148136	0.454921	MRPS5
28.7098	-0.506449	0.273747	-1.85006	0.0643045	0.999517	ANKRD36C		28.7098	-1.1518	0.284374	-4.05029	5.11539e-05	0.000991208	ANKRD36C		28.7098	-1.07713	0.346016	-3.11295	0.00185225	0.0191306	ANKRD36C		28.7098	-0.119585	0.257728	-0.463997	0.64265	0.999966	ANKRD36C		28.7098	-1.07732	0.267949	-4.02061	5.80474e-05	0.00160076	ANKRD36C
19.2641	-0.552136	0.758262	-0.72816	0.466516	0.999517	ASTL		19.2641	-1.70553	0.780983	-2.18382	0.0289754	0.125221	ASTL		19.2641	-0.533875	1.04426	-0.511248	0.609178	0.818417	ASTL		19.2641	-0.94016	0.746211	-1.25991	0.207702	0.999966	ASTL		19.2641	-1.17207	0.74641	-1.57027	0.116352	0.401709	ASTL
16.9796	-0.150787	0.566638	-0.266108	0.790156	0.999517	DUSP2		16.9796	-0.792388	0.577257	-1.37268	0.169852	0.397678	DUSP2		16.9796	-0.538002	0.782583	-0.687471	0.491786	0.746039	DUSP2		16.9796	-0.408906	0.571121	-0.715971	0.474009	0.999966	DUSP2		16.9796	-0.46962	0.568808	-0.825621	0.409019	0.734506	DUSP2
63.1912	0.0077628	0.179787	0.0431778	0.96556	0.999517	STARD7		63.1912	0.213287	0.177824	1.19943	0.230362	0.473526	STARD7		63.1912	0.351543	0.233728	1.50407	0.132563	0.369946	STARD7		63.1912	-0.105577	0.181918	-0.580352	0.561677	0.999966	STARD7		63.1912	0.439967	0.17427	2.52462	0.0115822	0.103007	STARD7
23.0381	0.212631	0.227678	0.933911	0.35035	0.999517	STARD7-AS1		23.0381	-0.0478918	0.228343	-0.209736	0.833874	0.925043	STARD7-AS1		23.0381	-0.587298	0.251894	-2.33153	0.0197254	0.107386	STARD7-AS1		23.0381	-0.23997	0.212277	-1.13046	0.258282	0.999966	STARD7-AS1		23.0381	-0.127415	0.201447	-0.632499	0.527061	0.815009	STARD7-AS1
69.6337	-0.204895	0.160708	-1.27496	0.202324	0.999517	TMEM127		69.6337	-0.0736701	0.158713	-0.464172	0.642525	0.820397	TMEM127		69.6337	-0.141031	0.205553	-0.686102	0.492649	0.746443	TMEM127		69.6337	0.103288	0.160122	0.645059	0.518889	0.999966	TMEM127		69.6337	0.0768907	0.15732	0.488754	0.625016	0.864423	TMEM127
55.4567	0.166327	0.153075	1.08657	0.277228	0.999517	CIAO1		55.4567	0.00906765	0.152914	0.059299	0.952714	0.980753	CIAO1		55.4567	-0.112378	0.180779	-0.621632	0.534184	0.77225	CIAO1		55.4567	-0.158536	0.151843	-1.04408	0.29645	0.999966	CIAO1		55.4567	-0.036285	0.14552	-0.249348	0.803092	0.941657	CIAO1
51.9138	0.0109088	0.156395	0.0697516	0.944391	0.999517	SNRNP200		51.9138	-0.208699	0.156805	-1.33095	0.183207	0.415182	SNRNP200		51.9138	-0.104036	0.186417	-0.558082	0.576788	0.798288	SNRNP200		51.9138	-0.00369059	0.153175	-0.0240939	0.980778	0.999966	SNRNP200		51.9138	-0.0791704	0.149271	-0.53038	0.595848	0.851774	SNRNP200
67.6741	0.0751254	0.249712	0.300848	0.763531	0.999517	ARID5A		67.6741	0.284937	0.249274	1.14307	0.253011	0.498733	ARID5A		67.6741	0.246284	0.336006	0.732974	0.463574	0.724831	ARID5A		67.6741	-0.0333049	0.246373	-0.135181	0.892469	0.999966	ARID5A		67.6741	0.268448	0.243162	1.10399	0.269599	0.609039	ARID5A
53.0107	-0.0476568	0.159427	-0.298926	0.764997	0.999517	KANSL3		53.0107	-0.41161	0.161815	-2.54371	0.0109683	0.0647685	KANSL3		53.0107	-0.385123	0.191541	-2.01065	0.044362	0.186942	KANSL3		53.0107	0.0441057	0.14936	0.295299	0.767766	0.999966	KANSL3		53.0107	-0.318214	0.14932	-2.13109	0.0330815	0.19867	KANSL3
11.5762	-0.0419044	0.320247	-0.13085	0.895894	0.999517	LMAN2L		11.5762	-0.950865	0.343219	-2.77043	0.00559816	0.040508	LMAN2L		11.5762	-0.573201	0.394781	-1.45195	0.146517	0.393153	LMAN2L		11.5762	0.0809208	0.310736	0.260417	0.794542	0.999966	LMAN2L		11.5762	-0.156313	0.306806	-0.509485	0.610412	0.857101	LMAN2L
21.1779	-0.199594	0.232022	-0.860238	0.389658	0.999517	CNNM4		21.1779	-0.477694	0.233202	-2.04841	0.04052	0.15604	CNNM4		21.1779	-0.683589	0.265491	-2.57482	0.0100293	0.0681205	CNNM4		21.1779	0.0411459	0.215788	0.190677	0.848779	0.999966	CNNM4		21.1779	-0.306215	0.214804	-1.42555	0.153997	0.462095	CNNM4
10.0149	-0.308884	0.330112	-0.935695	0.34943	0.999517	CNNM3		10.0149	-0.780322	0.338689	-2.30395	0.0212255	0.102188	CNNM3		10.0149	-0.943232	0.384239	-2.45481	0.014096	0.086022	CNNM3		10.0149	-0.334862	0.327146	-1.02359	0.306031	0.999966	CNNM3		10.0149	-0.500024	0.318624	-1.56932	0.116573	0.402116	CNNM3
30.1114	-0.544174	0.260878	-2.08593	0.0369846	0.999517	ANKRD36		30.1114	-1.26912	0.272702	-4.65386	3.25773e-06	9.82525e-05	ANKRD36		30.1114	-1.17851	0.334303	-3.52529	0.000423025	0.00587725	ANKRD36		30.1114	-0.297858	0.250513	-1.18899	0.234442	0.999966	ANKRD36		30.1114	-1.10475	0.25841	-4.2752	1.90963e-05	0.00064328	ANKRD36
11.5558	0.0107166	0.318631	0.0336333	0.97317	0.999517	ANKRD36B		11.5558	-0.737665	0.335623	-2.19789	0.0279567	0.122184	ANKRD36B		11.5558	-1.05898	0.378945	-2.79456	0.00519703	0.0419104	ANKRD36B		11.5558	-0.0870434	0.301578	-0.288626	0.772867	0.999966	ANKRD36B		11.5558	-0.697773	0.308142	-2.26446	0.0235461	0.160512	ANKRD36B
90.6543	0.195767	0.259122	0.755502	0.449948	0.999517	COX5B		90.6543	0.805468	0.257694	3.12568	0.00177394	0.0171717	COX5B		90.6543	0.913104	0.357188	2.55637	0.0105771	0.0706946	COX5B		90.6543	-0.0352427	0.260998	-0.135031	0.892588	0.999966	COX5B		90.6543	0.354379	0.257913	1.37403	0.169434	0.484902	COX5B
15.1338	0.123861	0.274071	0.451932	0.651318	0.999517	ACTR1B		15.1338	-0.186793	0.276024	-0.676729	0.498578	0.722515	ACTR1B		15.1338	-0.562485	0.299976	-1.8751	0.0607793	0.228507	ACTR1B		15.1338	0.149895	0.255806	0.585973	0.557894	0.999966	ACTR1B		15.1338	0.0469434	0.248554	0.188866	0.850198	0.954372	ACTR1B
459.802	0.174598	0.151693	1.151	0.249732	0.999517	TMEM131		459.802	0.95227	0.150891	6.31097	2.77292e-10	3.09775e-08	TMEM131		459.802	1.08316	0.209348	5.17397	2.29173e-07	1.1251e-05	TMEM131		459.802	0.0958516	0.150468	0.637021	0.524111	0.999966	TMEM131		459.802	0.875037	0.149123	5.8679	4.41342e-09	4.98125e-07	TMEM131
320.657	0.0169889	0.119016	0.142745	0.886492	0.999517	INPP4A		320.657	0.00351871	0.119512	0.0294424	0.976512	0.990169	INPP4A		320.657	0.222279	0.160914	1.38135	0.167171	0.422774	INPP4A		320.657	0.0152864	0.117368	0.130244	0.896374	0.999966	INPP4A		320.657	0.032837	0.116682	0.281423	0.778386	0.93737	INPP4A
16.9866	-0.119281	0.265284	-0.449634	0.652974	0.999517	COA5		16.9866	-0.128152	0.260236	-0.492448	0.622403	0.806375	COA5		16.9866	-0.0891735	0.303712	-0.293612	0.769054	0.906601	COA5		16.9866	-0.0406161	0.250346	-0.16224	0.871117	0.999966	COA5		16.9866	-0.239794	0.245579	-0.976441	0.328846	0.663773	COA5
17.9918	0.00264849	0.247861	0.0106854	0.991474	0.999517	UNC50		17.9918	0.101909	0.241759	0.421533	0.673366	0.840777	UNC50		17.9918	-0.168412	0.284385	-0.592195	0.55372	0.78525	UNC50		17.9918	0.146325	0.240804	0.607653	0.543418	0.999966	UNC50		17.9918	0.159694	0.232571	0.686647	0.492306	0.795885	UNC50
47.3374	0.120644	0.203011	0.59427	0.552331	0.999517	MGAT4A		47.3374	-0.363324	0.207713	-1.74917	0.0802623	0.246483	MGAT4A		47.3374	-0.707083	0.264296	-2.67534	0.00746529	0.0553726	MGAT4A		47.3374	-0.0285728	0.196685	-0.145272	0.884496	0.999966	MGAT4A		47.3374	-0.228469	0.195409	-1.16918	0.24233	0.57977	MGAT4A
17.5111	0.187522	0.303537	0.617789	0.536714	0.999517	AC079447.1		17.5111	0.171331	0.301086	0.569045	0.569326	0.773035	AC079447.1		17.5111	-0.272874	0.358535	-0.76108	0.446609	0.712281	AC079447.1		17.5111	-0.105368	0.283286	-0.371949	0.709931	0.999966	AC079447.1		17.5111	-0.184357	0.277926	-0.66333	0.507119	0.803539	AC079447.1
34.9412	0.135929	0.203661	0.667427	0.5045	0.999517	MITD1		34.9412	0.527875	0.196362	2.68828	0.00718215	0.0485072	MITD1		34.9412	0.0439921	0.231827	0.189763	0.849495	0.940656	MITD1		34.9412	0.12141	0.196185	0.618859	0.53601	0.999966	MITD1		34.9412	0.163514	0.190082	0.860229	0.389663	0.717582	MITD1
13.6418	0.0676728	0.302752	0.223526	0.823126	0.999517	MRPL30		13.6418	-0.147207	0.303635	-0.484814	0.627808	0.810811	MRPL30		13.6418	-0.815383	0.365469	-2.23106	0.0256774	0.129249	MRPL30		13.6418	-0.215081	0.292858	-0.734422	0.462691	0.999966	MRPL30		13.6418	-0.462723	0.289359	-1.59913	0.109791	0.389306	MRPL30
12.5618	0.663737	0.305516	2.17251	0.029817	0.999517	TXNDC9		12.5618	0.766969	0.297822	2.57526	0.0100166	0.0608218	TXNDC9		12.5618	0.0782481	0.304672	0.256828	0.797312	0.918259	TXNDC9		12.5618	-0.193446	0.274949	-0.703571	0.4817	0.999966	TXNDC9		12.5618	0.100598	0.254675	0.395008	0.692837	0.899148	TXNDC9
95.6669	0.206925	0.123207	1.6795	0.0930556	0.999517	EIF5B		95.6669	0.291753	0.121459	2.40206	0.0163032	0.0855643	EIF5B		95.6669	0.270009	0.144976	1.86244	0.0625408	0.232416	EIF5B		95.6669	-0.0682319	0.121331	-0.562361	0.57387	0.999966	EIF5B		95.6669	0.076981	0.116783	0.659181	0.50978	0.804553	EIF5B
67.1844	-0.0148937	0.14612	-0.101928	0.918814	0.999517	REV1		67.1844	-0.319049	0.147704	-2.16006	0.0307682	0.13032	REV1		67.1844	-0.445255	0.179006	-2.48737	0.0128691	0.080474	REV1		67.1844	-0.0757363	0.139355	-0.543478	0.586801	0.999966	REV1		67.1844	-0.380533	0.138774	-2.7421	0.00610482	0.0651418	REV1
104.073	-0.0613215	0.30463	-0.201298	0.840466	0.999517	AFF3		104.073	-1.81024	0.318445	-5.68463	1.31099e-08	9.00953e-07	AFF3		104.073	-2.18513	0.429504	-5.08758	3.62661e-07	1.63392e-05	AFF3		104.073	-0.292097	0.301792	-0.967876	0.333106	0.999966	AFF3		104.073	-1.6172	0.307578	-5.25784	1.4576e-07	1.00999e-05	AFF3
244.761	-0.0652776	0.169117	-0.385991	0.699503	0.999517	TBC1D8		244.761	-0.259523	0.170446	-1.52261	0.127856	0.335755	TBC1D8		244.761	-0.25057	0.232753	-1.07655	0.281683	0.562544	TBC1D8		244.761	0.16393	0.167182	0.980548	0.326816	0.999966	TBC1D8		244.761	-0.163718	0.167453	-0.977699	0.328223	0.663317	TBC1D8
29.9363	0.104126	0.1988	0.523774	0.600436	0.999517	CNOT11		29.9363	0.043726	0.196295	0.222757	0.823725	0.920065	CNOT11		29.9363	-0.168936	0.223094	-0.75724	0.448906	0.712809	CNOT11		29.9363	-0.0050655	0.184944	-0.0273894	0.978149	0.999966	CNOT11		29.9363	-0.244524	0.182282	-1.34146	0.179773	0.499404	CNOT11
863.875	0.0374695	0.118071	0.317347	0.75098	0.999517	RNF149		863.875	0.621898	0.117739	5.28198	1.27794e-07	6.30222e-06	RNF149		863.875	0.368978	0.163626	2.255	0.0241331	0.124013	RNF149		863.875	0.180128	0.116995	1.53963	0.123652	0.999966	RNF149		863.875	0.480545	0.116543	4.12333	3.73434e-05	0.00111096	RNF149
372.058	-0.116061	0.111616	-1.03982	0.298424	0.999517	MAP4K4		372.058	-0.563808	0.113495	-4.96767	6.77605e-07	2.59385e-05	MAP4K4		372.058	-0.244621	0.151222	-1.61763	0.105743	0.323452	MAP4K4		372.058	-0.0454483	0.110315	-0.411986	0.68035	0.999966	MAP4K4		372.058	-0.241337	0.110183	-2.19032	0.0285011	0.182294	MAP4K4
28.4177	-0.227587	0.193106	-1.17856	0.238572	0.999517	MRPS9		28.4177	-0.216046	0.187564	-1.15185	0.249381	0.494627	MRPS9		28.4177	0.0467416	0.205579	0.227365	0.82014	0.928935	MRPS9		28.4177	-0.137662	0.180308	-0.763479	0.445178	0.999966	MRPS9		28.4177	0.00338834	0.169668	0.0199704	0.984067	0.995759	MRPS9
27.4851	0.0737715	0.20795	0.354756	0.722772	0.999517	TGFBRAP1		27.4851	-0.0247557	0.205455	-0.120492	0.904093	0.960459	TGFBRAP1		27.4851	-0.0927663	0.227192	-0.408317	0.683041	0.861315	TGFBRAP1		27.4851	0.153299	0.192327	0.797077	0.425406	0.999966	TGFBRAP1		27.4851	0.141623	0.185718	0.76257	0.44572	0.763773	TGFBRAP1
27.2537	-0.172999	0.215819	-0.801595	0.422787	0.999517	C2orf49		27.2537	-0.26938	0.214174	-1.25776	0.208479	0.447304	C2orf49		27.2537	-0.222284	0.246673	-0.90113	0.367519	0.647089	C2orf49		27.2537	0.330472	0.215094	1.53641	0.124439	0.999966	C2orf49		27.2537	0.238632	0.210473	1.13379	0.256882	0.596215	C2orf49
32.9013	-0.42609	0.201139	-2.11838	0.0341427	0.999517	NCK2		32.9013	-0.549808	0.199847	-2.75115	0.00593861	0.0423638	NCK2		32.9013	-0.387831	0.235767	-1.64498	0.0999747	0.311564	NCK2		32.9013	-0.081459	0.191519	-0.425331	0.670595	0.999966	NCK2		32.9013	-0.109188	0.186393	-0.585797	0.558012	0.833099	NCK2
44.8085	-0.289947	0.178722	-1.62234	0.10473	0.999517	UXS1		44.8085	-0.477019	0.17914	-2.66283	0.0077487	0.0510119	UXS1		44.8085	-0.357662	0.222647	-1.60641	0.108184	0.327271	UXS1		44.8085	-0.0398826	0.172542	-0.231147	0.8172	0.999966	UXS1		44.8085	-0.173594	0.169915	-1.02165	0.306945	0.643094	UXS1
104.746	-0.00966019	0.184142	-0.0524606	0.958162	0.999517	GCC2		104.746	0.11449	0.183911	0.622526	0.533596	0.749046	GCC2		104.746	-0.117837	0.24288	-0.485168	0.627557	0.829338	GCC2		104.746	0.0904911	0.180158	0.502289	0.615464	0.999966	GCC2		104.746	0.0090168	0.179208	0.0503149	0.959871	0.989839	GCC2
263.402	-0.0911603	0.179696	-0.507304	0.611941	0.999517	LIMS1		263.402	0.0267575	0.180075	0.148591	0.881876	0.948966	LIMS1		263.402	0.0671859	0.248542	0.270321	0.786914	0.913665	LIMS1		263.402	0.0193159	0.178964	0.107931	0.91405	0.999966	LIMS1		263.402	-0.121589	0.17879	-0.680063	0.496465	0.798017	LIMS1
202.209	-0.214009	0.287277	-0.744959	0.456296	0.999517	RANBP2		202.209	-0.571258	0.289024	-1.97651	0.0480975	0.175934	RANBP2		202.209	-0.497794	0.401989	-1.23833	0.215595	0.487556	RANBP2		202.209	-0.023391	0.286832	-0.0815495	0.935005	0.999966	RANBP2		202.209	-0.387757	0.287179	-1.35023	0.176943	0.495695	RANBP2
13.0822	-0.0759422	0.313032	-0.242602	0.808313	0.999517	CCDC138		13.0822	-1.07902	0.337291	-3.19907	0.00137872	0.0140673	CCDC138		13.0822	-1.13808	0.393459	-2.8925	0.00382186	0.0335063	CCDC138		13.0822	-0.17177	0.312614	-0.549466	0.582686	0.999966	CCDC138		13.0822	-0.667916	0.315873	-2.11451	0.0344721	0.203581	CCDC138
19.3607	0.00946689	0.340059	0.027839	0.977791	0.999517	SH3RF3		19.3607	-0.317547	0.344977	-0.920486	0.357319	0.606176	SH3RF3		19.3607	-0.367135	0.446744	-0.821802	0.411189	0.684669	SH3RF3		19.3607	0.518976	0.340167	1.52565	0.127097	0.999966	SH3RF3		19.3607	0.20604	0.340418	0.605255	0.54501	0.827224	SH3RF3
17.2969	-0.0057643	0.268323	-0.0214827	0.982861	0.999517	SEPTIN10		17.2969	-0.747341	0.282024	-2.64992	0.00805109	0.0524351	SEPTIN10		17.2969	-0.607806	0.338097	-1.79773	0.0722199	0.254888	SEPTIN10		17.2969	0.149514	0.258435	0.578534	0.562904	0.999966	SEPTIN10		17.2969	-0.10177	0.255787	-0.397869	0.690727	0.898533	SEPTIN10
101.341	0.145757	0.219151	0.665095	0.50599	0.999517	MIR4435-2HG		101.341	0.556107	0.217992	2.55105	0.01074	0.0639153	MIR4435-2HG		101.341	0.38661	0.295802	1.30699	0.191217	0.455875	MIR4435-2HG		101.341	-0.0797641	0.215672	-0.36984	0.711502	0.999966	MIR4435-2HG		101.341	0.174302	0.213334	0.817037	0.413907	0.738143	MIR4435-2HG
94.3887	0.0416203	0.270325	0.153964	0.877638	0.999517	BCL2L11		94.3887	-0.633744	0.275184	-2.30298	0.0212799	0.10236	BCL2L11		94.3887	-0.228632	0.371669	-0.61515	0.538455	0.775251	BCL2L11		94.3887	0.129714	0.268955	0.48229	0.6296	0.999966	BCL2L11		94.3887	-0.154474	0.269222	-0.573781	0.566116	0.837288	BCL2L11
34.7624	-0.0993604	0.213161	-0.46613	0.641123	0.999517	ANAPC1		34.7624	-0.332238	0.214592	-1.54823	0.121567	0.325067	ANAPC1		34.7624	-0.144791	0.264921	-0.546545	0.584691	0.80284	ANAPC1		34.7624	0.133117	0.208939	0.63711	0.524053	0.999966	ANAPC1		34.7624	-0.206742	0.208786	-0.990211	0.322071	0.658144	ANAPC1
37.5452	0.412462	0.398907	1.03398	0.301145	0.999517	MERTK		37.5452	-0.838805	0.41393	-2.02644	0.0427192	0.161635	MERTK		37.5452	-0.219489	0.539408	-0.406908	0.684076	0.861627	MERTK		37.5452	0.37332	0.388143	0.961812	0.336144	0.999966	MERTK		37.5452	-1.1128	0.398212	-2.79449	0.00519817	0.0575425	MERTK
71.3607	0.174099	0.203383	0.856016	0.391989	0.999517	TMEM87B		71.3607	0.223556	0.203261	1.09984	0.2714	0.521374	TMEM87B		71.3607	0.294532	0.266666	1.1045	0.269377	0.5497	TMEM87B		71.3607	-0.111855	0.196479	-0.5693	0.569152	0.999966	TMEM87B		71.3607	-0.0585374	0.194086	-0.301605	0.762953	0.930284	TMEM87B
28.726	-0.170773	0.204998	-0.833047	0.404818	0.999517	ZC3H8		28.726	-0.181551	0.201592	-0.900587	0.367808	0.61431	ZC3H8		28.726	-0.131382	0.242961	-0.540753	0.588678	0.805304	ZC3H8		28.726	0.0521243	0.197707	0.263644	0.792054	0.999966	ZC3H8		28.726	-0.287655	0.196769	-1.46189	0.143771	0.449074	ZC3H8
41.1838	-0.0995583	0.220832	-0.450832	0.652111	0.999517	ZC3H6		41.1838	-0.687871	0.2275	-3.0236	0.00249784	0.0220891	ZC3H6		41.1838	-0.796566	0.290266	-2.74426	0.00606472	0.0469929	ZC3H6		41.1838	-0.104032	0.217646	-0.477986	0.63266	0.999966	ZC3H6		41.1838	-0.306735	0.216315	-1.41801	0.156189	0.46441	ZC3H6
15.1546	-0.109798	0.445808	-0.246289	0.805458	0.999517	RGPD8		15.1546	-0.0384353	0.445013	-0.086369	0.931173	0.972428	RGPD8		15.1546	-0.789225	0.576062	-1.37003	0.170677	0.428046	RGPD8		15.1546	0.216973	0.442609	0.490214	0.623983	0.999966	RGPD8		15.1546	0.125254	0.439401	0.285057	0.775601	0.937101	RGPD8
43.2446	-0.350618	0.159745	-2.19486	0.0281737	0.999517	TTL		43.2446	-0.738695	0.16242	-4.54805	5.41442e-06	0.000148193	TTL		43.2446	-0.508073	0.183534	-2.76828	0.00563532	0.0443214	TTL		43.2446	-0.103731	0.150044	-0.69134	0.489352	0.999966	TTL		43.2446	-0.495699	0.149886	-3.30718	0.000942401	0.0156562	TTL
11.885	-0.0136036	0.305306	-0.0445573	0.96446	0.999517	POLR1B		11.885	-0.184159	0.303573	-0.60664	0.54409	0.756983	POLR1B		11.885	-0.0509034	0.34337	-0.148246	0.882148	0.955079	POLR1B		11.885	-0.268606	0.289484	-0.927878	0.353471	0.999966	POLR1B		11.885	-0.648659	0.288332	-2.2497	0.0244682	0.164848	POLR1B
20.2154	0.085189	0.291513	0.292231	0.77011	0.999517	CHCHD5		20.2154	0.252098	0.287909	0.875614	0.38124	0.625072	CHCHD5		20.2154	-0.0898771	0.376658	-0.238617	0.811403	0.925144	CHCHD5		20.2154	0.545971	0.299117	1.82527	0.0679598	0.999966	CHCHD5		20.2154	0.526728	0.294112	1.79091	0.0733077	0.311996	CHCHD5
121.947	0.3492	0.195343	1.78763	0.0738362	0.999517	SLC20A1		121.947	0.648138	0.194868	3.32604	0.000880896	0.00985091	SLC20A1		121.947	0.758015	0.266757	2.84159	0.00448888	0.0378055	SLC20A1		121.947	0.00884048	0.193601	0.0456634	0.963579	0.999966	SLC20A1		121.947	0.45132	0.190767	2.36582	0.0179901	0.137411	SLC20A1
154.36	-0.0526284	0.494299	-0.106471	0.915209	0.999517	IL1B		154.36	-0.217584	0.495387	-0.43922	0.660502	0.832989	IL1B		154.36	-0.412395	0.696326	-0.592244	0.553687	0.78525	IL1B		154.36	-0.309757	0.492855	-0.628495	0.529679	0.999966	IL1B		154.36	-0.0305218	0.492269	-0.0620024	0.950561	0.986687	IL1B
34.5871	0.27432	0.279938	0.979933	0.327119	0.999517	IL1RN		34.5871	1.37543	0.270718	5.08069	3.76058e-07	1.57742e-05	IL1RN		34.5871	2.02998	0.360928	5.62434	1.86221e-08	1.48813e-06	IL1RN		34.5871	0.16833	0.281638	0.597683	0.550052	0.999966	IL1RN		34.5871	1.06604	0.269031	3.9625	7.417e-05	0.00195196	IL1RN
38.3894	-0.070143	0.208515	-0.336393	0.736575	0.999517	PSD4		38.3894	-0.0173644	0.206259	-0.0841876	0.932907	0.973101	PSD4		38.3894	0.283742	0.263998	1.07479	0.282469	0.563496	PSD4		38.3894	-0.208611	0.204474	-1.02023	0.307619	0.999966	PSD4		38.3894	-0.0116195	0.197191	-0.0589251	0.953012	0.987879	PSD4
22.3678	0.0143115	0.751557	0.0190424	0.984807	0.999517	PAX8-AS1		22.3678	0.12634	0.753059	0.167769	0.866765	0.942252	PAX8-AS1		22.3678	-0.152216	1.04353	-0.145866	0.884027	0.955979	PAX8-AS1		22.3678	-0.171839	0.756037	-0.227289	0.820199	0.999966	PAX8-AS1		22.3678	0.129851	0.751725	0.172737	0.862858	0.959144	PAX8-AS1
47.6047	0.136277	0.272729	0.499677	0.617302	0.999517	CBWD2		47.6047	0.986812	0.26685	3.698	0.000217301	0.00327688	CBWD2		47.6047	1.45644	0.356014	4.09095	4.29613e-05	0.000882439	CBWD2		47.6047	0.474662	0.270968	1.75173	0.0798205	0.999966	CBWD2		47.6047	0.943717	0.265358	3.5564	0.000375976	0.00738993	CBWD2
88.975	-0.134558	0.15069	-0.892947	0.371886	0.999517	SLC35F5		88.975	-0.221991	0.150837	-1.47173	0.141093	0.356598	SLC35F5		88.975	-0.259488	0.193394	-1.34176	0.179673	0.440255	SLC35F5		88.975	0.0128625	0.14811	0.086844	0.930795	0.999966	SLC35F5		88.975	-0.0955311	0.146443	-0.652341	0.514181	0.807831	SLC35F5
384.741	0.0287898	0.108394	0.265603	0.790545	0.999517	ACTR3		384.741	0.564791	0.107464	5.25561	1.47531e-07	7.14675e-06	ACTR3		384.741	0.764645	0.146557	5.2174	1.81453e-07	9.1546e-06	ACTR3		384.741	-0.0171719	0.107491	-0.159752	0.873076	0.999966	ACTR3		384.741	0.331812	0.106002	3.13024	0.00174661	0.02526	ACTR3
69.1729	0.0189461	0.140593	0.134758	0.892803	0.999517	DDX18		69.1729	-0.0239273	0.139589	-0.171412	0.8639	0.941084	DDX18		69.1729	-0.137899	0.17019	-0.810261	0.41779	0.690037	DDX18		69.1729	0.145239	0.141696	1.02501	0.305359	0.999966	DDX18		69.1729	0.150742	0.137917	1.09299	0.274398	0.613523	DDX18
83.16	0.196276	0.147151	1.33384	0.182256	0.999517	CCDC93		83.16	0.101053	0.147007	0.687403	0.491829	0.717594	CCDC93		83.16	0.0721021	0.177195	0.406909	0.684075	0.861627	CCDC93		83.16	-0.166999	0.138258	-1.20788	0.227094	0.999966	CCDC93		83.16	-0.279061	0.13629	-2.04755	0.0406044	0.22645	CCDC93
17.1174	-0.206637	0.28903	-0.714933	0.47465	0.999517	INSIG2		17.1174	0.145319	0.276533	0.525501	0.599235	0.790951	INSIG2		17.1174	0.428619	0.342153	1.25271	0.210311	0.480888	INSIG2		17.1174	-0.0325586	0.274333	-0.118683	0.905527	0.999966	INSIG2		17.1174	0.208519	0.261005	0.798908	0.424344	0.746539	INSIG2
28.7463	0.750157	0.437279	1.71551	0.0862517	0.999517	MARCO		28.7463	1.27204	0.435089	2.92363	0.00345971	0.0284361	MARCO		28.7463	1.5113	0.592327	2.55146	0.0107272	0.0713243	MARCO		28.7463	0.499596	0.429644	1.16281	0.244905	0.999966	MARCO		28.7463	0.911866	0.425183	2.14465	0.0319812	0.195175	MARCO
10.9248	0.038748	0.331567	0.116863	0.906968	0.999517	C2orf76		10.9248	-0.268231	0.334336	-0.802278	0.422392	0.66185	C2orf76		10.9248	-0.150665	0.39068	-0.385647	0.699758	0.870988	C2orf76		10.9248	-0.393029	0.321583	-1.22217	0.221643	0.999966	C2orf76		10.9248	-0.0489768	0.299516	-0.16352	0.870109	0.960665	C2orf76
49.6042	0.0778324	0.256778	0.303111	0.761805	0.999517	DBI		49.6042	0.677403	0.253299	2.67432	0.00748813	0.0499573	DBI		49.6042	0.610315	0.340489	1.79247	0.0730584	0.256607	DBI		49.6042	-0.0837388	0.258783	-0.323587	0.746251	0.999966	DBI		49.6042	0.350468	0.252654	1.38714	0.165398	0.478551	DBI
84.2822	-0.123021	0.1485	-0.828422	0.407432	0.999517	PTPN4		84.2822	-0.792578	0.154135	-5.1421	2.71687e-07	1.18503e-05	PTPN4		84.2822	-1.0536	0.192919	-5.46134	4.72556e-08	3.17395e-06	PTPN4		84.2822	-0.26191	0.143614	-1.8237	0.0681972	0.999966	PTPN4		84.2822	-0.736708	0.144922	-5.08347	3.70606e-07	2.23911e-05	PTPN4
75.5957	-0.114604	0.157129	-0.729361	0.465781	0.999517	RALB		75.5957	0.821748	0.148766	5.52375	3.31836e-08	2.00715e-06	RALB		75.5957	0.843975	0.189016	4.4651	8.00319e-06	0.000209114	RALB		75.5957	0.0652077	0.149509	0.436145	0.662732	0.999966	RALB		75.5957	0.573841	0.142943	4.01447	5.95796e-05	0.00162566	RALB
249.469	-0.105655	0.115056	-0.918298	0.358463	0.999517	CLASP1		249.469	-0.157872	0.115491	-1.36697	0.171634	0.40031	CLASP1		249.469	-0.0147477	0.152286	-0.0968422	0.922852	0.972259	CLASP1		249.469	-0.00427778	0.112268	-0.0381033	0.969605	0.999966	CLASP1		249.469	-0.061029	0.111509	-0.5473	0.584173	0.846052	CLASP1
205.07	0.0509602	0.198126	0.257211	0.797016	0.999517	AC012447.1		205.07	-0.139057	0.199462	-0.697164	0.4857	0.712986	AC012447.1		205.07	-0.355601	0.276016	-1.28834	0.197629	0.463708	AC012447.1		205.07	-0.0691031	0.197686	-0.34956	0.726669	0.999966	AC012447.1		205.07	-0.19938	0.197443	-1.00981	0.312587	0.650604	AC012447.1
10.2338	-0.284404	0.309387	-0.919251	0.357964	0.999517	NIFK-AS1		10.2338	-0.388008	0.305147	-1.27155	0.203535	0.441442	NIFK-AS1		10.2338	-0.233599	0.370535	-0.630436	0.528409	0.76771	NIFK-AS1		10.2338	-0.109562	0.307947	-0.355783	0.722003	0.999966	NIFK-AS1		10.2338	0.0287369	0.291122	0.0987111	0.921368	0.976867	NIFK-AS1
24.2047	0.0993045	0.233795	0.424751	0.671018	0.999517	NIFK		24.2047	0.306085	0.227036	1.34818	0.1776	0.408395	NIFK		24.2047	0.119864	0.262715	0.456251	0.64821	0.842079	NIFK		24.2047	0.199064	0.224167	0.888017	0.374532	0.999966	NIFK		24.2047	0.269791	0.216385	1.24681	0.212466	0.541952	NIFK
24.371	-0.189862	0.219594	-0.864605	0.387255	0.999517	TSN		24.371	-0.0299953	0.212425	-0.141204	0.887708	0.951687	TSN		24.371	0.035133	0.249707	0.140697	0.88811	0.957556	TSN		24.371	0.140856	0.212955	0.661432	0.508335	0.999966	TSN		24.371	0.0947197	0.206451	0.458799	0.646379	0.875789	TSN
26.4384	0.108676	0.284859	0.381509	0.702826	0.999517	GYPC		26.4384	0.499955	0.279649	1.78779	0.0738097	0.233142	GYPC		26.4384	0.413366	0.372509	1.10968	0.267136	0.548193	GYPC		26.4384	-0.221036	0.282861	-0.781429	0.43455	0.999966	GYPC		26.4384	0.483695	0.269234	1.79656	0.0724057	0.310411	GYPC
28.5583	0.080373	0.213618	0.376245	0.706734	0.999517	ERCC3		28.5583	0.138834	0.209116	0.663909	0.506749	0.729121	ERCC3		28.5583	0.0827768	0.237976	0.347837	0.727963	0.887202	ERCC3		28.5583	-0.227095	0.196067	-1.15825	0.246761	0.999966	ERCC3		28.5583	-0.354021	0.191274	-1.85086	0.0641899	0.289914	ERCC3
53.8788	-0.282608	0.191371	-1.47675	0.139742	0.999517	AC068282.1		53.8788	-0.51229	0.193153	-2.65226	0.00799558	0.0521356	AC068282.1		53.8788	-0.55073	0.250282	-2.20043	0.0277761	0.135792	AC068282.1		53.8788	-0.159092	0.190893	-0.83341	0.404614	0.999966	AC068282.1		53.8788	-0.514164	0.191234	-2.68866	0.00717394	0.0725881	AC068282.1
544.156	-0.166064	0.140434	-1.18251	0.237005	0.999517	MAP3K2		544.156	-0.493417	0.141566	-3.48543	0.000491353	0.00627693	MAP3K2		544.156	-0.422754	0.195816	-2.15893	0.0308557	0.146237	MAP3K2		544.156	-0.0446869	0.139901	-0.319417	0.749411	0.999966	MAP3K2		544.156	-0.328054	0.140016	-2.34297	0.0191311	0.142341	MAP3K2
78.7929	0.144736	0.14718	0.983396	0.325413	0.999517	IWS1		78.7929	0.37371	0.144351	2.5889	0.00962827	0.059186	IWS1		78.7929	0.309971	0.17799	1.74151	0.0815948	0.275031	IWS1		78.7929	-0.158555	0.142443	-1.11311	0.26566	0.999966	IWS1		78.7929	0.228923	0.13605	1.68264	0.0924451	0.354746	IWS1
163.664	0.0482688	0.107907	0.44732	0.654644	0.999517	WDR33		163.664	0.0749477	0.107255	0.698783	0.484688	0.712167	WDR33		163.664	0.0601517	0.135672	0.443362	0.657504	0.847264	WDR33		163.664	-0.0424937	0.10382	-0.4093	0.68232	0.999966	WDR33		163.664	-0.0925099	0.102216	-0.905042	0.365443	0.696651	WDR33
15.7923	0.410582	0.268031	1.53184	0.125561	0.999517	POLR2D		15.7923	0.277296	0.266508	1.04048	0.298116	0.54743	POLR2D		15.7923	-0.145306	0.304664	-0.476937	0.633407	0.83304	POLR2D		15.7923	-0.167711	0.272131	-0.616287	0.537705	0.999966	POLR2D		15.7923	0.196461	0.252175	0.779065	0.435942	0.75712	POLR2D
13.4527	-0.0816196	0.289735	-0.281704	0.77817	0.999517	AMMECR1L		13.4527	-0.382821	0.29134	-1.314	0.188846	0.423491	AMMECR1L		13.4527	0.0610137	0.316222	0.192946	0.847001	0.939796	AMMECR1L		13.4527	-0.0767346	0.258147	-0.297251	0.766275	0.999966	AMMECR1L		13.4527	-0.476978	0.257789	-1.85026	0.0642761	0.290089	AMMECR1L
85.2186	-0.336244	0.137061	-2.45324	0.0141576	0.999517	SAP130		85.2186	-0.122644	0.133537	-0.91843	0.358394	0.606962	SAP130		85.2186	-0.193486	0.166485	-1.16218	0.245161	0.52361	SAP130		85.2186	-0.0142852	0.12974	-0.110106	0.912325	0.999966	SAP130		85.2186	-0.0360167	0.126983	-0.283634	0.776691	0.937362	SAP130
95.5956	0.0844637	0.131811	0.640795	0.521656	0.999517	UGGT1		95.5956	0.214433	0.129569	1.65497	0.0979304	0.281308	UGGT1		95.5956	0.263006	0.156737	1.67801	0.093346	0.298642	UGGT1		95.5956	-0.041319	0.123895	-0.333499	0.738757	0.999966	UGGT1		95.5956	0.186258	0.119485	1.55884	0.119034	0.406736	UGGT1
23.6623	-0.0679856	0.267954	-0.253721	0.799711	0.999517	HS6ST1		23.6623	-0.335874	0.270586	-1.24129	0.2145	0.453787	HS6ST1		23.6623	-0.390418	0.34873	-1.11954	0.262909	0.543172	HS6ST1		23.6623	0.0638825	0.251397	0.25411	0.79941	0.999966	HS6ST1		23.6623	-0.762924	0.259497	-2.94001	0.00328202	0.0404837	HS6ST1
31.285	0.0320592	0.199395	0.160782	0.872265	0.999517	SMPD4		31.285	-0.338389	0.202394	-1.67193	0.0945379	0.27512	SMPD4		31.285	-0.0117823	0.24556	-0.0479816	0.961731	0.988423	SMPD4		31.285	-0.0807923	0.19408	-0.416283	0.677203	0.999966	SMPD4		31.285	-0.168496	0.189245	-0.890358	0.373274	0.704222	SMPD4
47.9771	0.164628	0.23154	0.711011	0.477077	0.999517	MZT2B		47.9771	-0.0796936	0.23403	-0.340527	0.73346	0.871678	MZT2B		47.9771	-0.358758	0.306437	-1.17074	0.241703	0.519569	MZT2B		47.9771	-0.111648	0.232858	-0.479471	0.631604	0.999966	MZT2B		47.9771	0.0758643	0.228323	0.332267	0.739687	0.918648	MZT2B
19.0467	-0.143972	0.328068	-0.438849	0.660771	0.999517	IMP4		19.0467	0.256032	0.321181	0.797158	0.425359	0.664503	IMP4		19.0467	0.160636	0.430192	0.373405	0.708847	0.876804	IMP4		19.0467	-0.0529115	0.321872	-0.164387	0.869427	0.999966	IMP4		19.0467	0.141774	0.313871	0.451694	0.65149	0.878929	IMP4
133.929	0.147255	0.124394	1.18378	0.236499	0.999517	PTPN18		133.929	0.221278	0.123737	1.78828	0.0737304	0.233025	PTPN18		133.929	0.213021	0.161664	1.31768	0.187612	0.451323	PTPN18		133.929	-0.0544182	0.12174	-0.447003	0.654873	0.999966	PTPN18		133.929	0.101009	0.118933	0.849295	0.395717	0.724709	PTPN18
86.4213	-0.0880829	0.197666	-0.445614	0.655876	0.999517	FAM168B		86.4213	-0.289951	0.199537	-1.45312	0.14619	0.362597	FAM168B		86.4213	0.0670426	0.263094	0.254824	0.798859	0.919107	FAM168B		86.4213	0.0243746	0.192094	0.126889	0.899028	0.999966	FAM168B		86.4213	-0.278556	0.192335	-1.44829	0.147536	0.453843	FAM168B
120.901	0.0559162	0.134412	0.416006	0.677405	0.999517	PLEKHB2		120.901	0.197048	0.133397	1.47716	0.139633	0.354888	PLEKHB2		120.901	0.0567705	0.172187	0.329702	0.741625	0.895084	PLEKHB2		120.901	0.0749066	0.132045	0.567279	0.570525	0.999966	PLEKHB2		120.901	0.149005	0.12973	1.14858	0.250729	0.590063	PLEKHB2
15.8193	-0.273104	0.291335	-0.937426	0.34854	0.999517	MZT2A		15.8193	-0.645026	0.296161	-2.17796	0.0294092	0.126412	MZT2A		15.8193	-0.288999	0.366612	-0.788296	0.430523	0.699936	MZT2A		15.8193	-0.0915171	0.28064	-0.326101	0.744348	0.999966	MZT2A		15.8193	-0.358262	0.278601	-1.28593	0.198466	0.523208	MZT2A
11.0235	-0.0815681	0.683656	-0.119312	0.905028	0.999517	ANKRD30BL		11.0235	-0.0662094	0.686262	-0.0964784	0.923141	0.967689	ANKRD30BL		11.0235	1.08384	1.16169	0.932989	0.350826	0.634609	ANKRD30BL		11.0235	0.510965	0.68515	0.745772	0.455805	0.999966	ANKRD30BL		11.0235	0.263329	0.685367	0.384216	0.700818	0.902501	ANKRD30BL
149.471	-0.0161841	0.17479	-0.0925915	0.926228	0.999517	MGAT5		149.471	-0.0566722	0.175638	-0.322664	0.74695	0.88007	MGAT5		149.471	0.0446566	0.237365	0.188135	0.850771	0.940837	MGAT5		149.471	-0.134128	0.173092	-0.774894	0.438402	0.999966	MGAT5		149.471	-0.257435	0.172527	-1.49215	0.135661	0.434755	MGAT5
107.015	-0.0331714	0.115106	-0.288183	0.773207	0.999517	CCNT2		107.015	-0.0404399	0.113628	-0.355897	0.721918	0.864884	CCNT2		107.015	-0.000401149	0.133643	-0.00300165	0.997605	0.999387	CCNT2		107.015	-0.0157806	0.108841	-0.144988	0.88472	0.999966	CCNT2		107.015	0.0728362	0.105216	0.692255	0.488777	0.793995	CCNT2
185.662	0.0640129	0.12015	0.532773	0.594191	0.999517	RAB3GAP1		185.662	0.291717	0.119225	2.44679	0.0144137	0.0787429	RAB3GAP1		185.662	0.435195	0.15624	2.78544	0.00534558	0.0427178	RAB3GAP1		185.662	0.0170304	0.118443	0.143785	0.88567	0.999966	RAB3GAP1		185.662	0.267734	0.116002	2.30802	0.020998	0.149903	RAB3GAP1
32.8142	0.223729	0.206385	1.08404	0.278347	0.999517	ZRANB3		32.8142	-0.00675145	0.20735	-0.0325606	0.974025	0.989923	ZRANB3		32.8142	0.138186	0.245326	0.563276	0.573247	0.796334	ZRANB3		32.8142	0.0623509	0.200971	0.310248	0.756372	0.999966	ZRANB3		32.8142	0.225363	0.193317	1.16577	0.243709	0.581291	ZRANB3
162.756	-0.110798	0.0988427	-1.12096	0.262306	0.999517	R3HDM1		162.756	-0.315428	0.0992852	-3.17699	0.0014881	0.0147972	R3HDM1		162.756	-0.259585	0.122148	-2.12517	0.0335727	0.154712	R3HDM1		162.756	-0.0724993	0.0948095	-0.764684	0.44446	0.999966	R3HDM1		162.756	-0.305876	0.0940521	-3.2522	0.00114516	0.0181791	R3HDM1
163.625	0.0581063	0.108764	0.53424	0.593176	0.999517	UBXN4		163.625	0.226563	0.107494	2.10768	0.0350588	0.142104	UBXN4		163.625	0.0155207	0.1377	0.112714	0.910257	0.967561	UBXN4		163.625	0.107314	0.106005	1.01234	0.311374	0.999966	UBXN4		163.625	0.135041	0.104101	1.29721	0.194559	0.517877	UBXN4
83.1128	0.0715849	0.192763	0.371362	0.710368	0.999517	DARS		83.1128	0.112817	0.192745	0.585314	0.558337	0.766311	DARS		83.1128	0.0790792	0.253457	0.312002	0.755039	0.898985	DARS		83.1128	0.147981	0.18711	0.79088	0.429014	0.999966	DARS		83.1128	0.146594	0.185442	0.790511	0.429229	0.750247	DARS
66.688	-0.223571	0.321012	-0.696457	0.486143	0.999517	CXCR4		66.688	-0.210276	0.322261	-0.652504	0.514076	0.733782	CXCR4		66.688	-0.790046	0.445304	-1.77417	0.076035	0.263845	CXCR4		66.688	-0.00779721	0.318285	-0.0244976	0.980456	0.999966	CXCR4		66.688	-0.500238	0.319756	-1.56444	0.117715	0.404628	CXCR4
108.143	-0.0612719	0.206892	-0.296155	0.767112	0.999517	HNMT		108.143	-0.746639	0.211867	-3.52409	0.000424933	0.00556479	HNMT		108.143	-0.988874	0.28265	-3.49858	0.000467748	0.00635348	HNMT		108.143	0.0279711	0.205866	0.13587	0.891924	0.999966	HNMT		108.143	-0.274496	0.206154	-1.33151	0.183022	0.504092	HNMT
39.534	0.120219	0.237934	0.505261	0.613376	0.999517	AC114763.1		39.534	-0.510007	0.245245	-2.07958	0.0375638	0.149057	AC114763.1		39.534	0.122194	0.311897	0.391775	0.695224	0.868894	AC114763.1		39.534	-0.055472	0.233086	-0.237989	0.811889	0.999966	AC114763.1		39.534	-0.209515	0.231359	-0.905584	0.365156	0.696469	AC114763.1
236.061	-0.0887082	0.125822	-0.705031	0.480791	0.999517	SPOPL		236.061	-0.203955	0.126659	-1.61027	0.107339	0.299629	SPOPL		236.061	0.103641	0.169234	0.612409	0.540267	0.776736	SPOPL		236.061	0.0972605	0.123649	0.786583	0.431526	0.999966	SPOPL		236.061	-0.00611464	0.123137	-0.0496573	0.960395	0.989844	SPOPL
10.6794	-0.286248	0.334008	-0.85701	0.391439	0.999517	AC092620.1		10.6794	-0.691962	0.340492	-2.03224	0.0421291	0.160205	AC092620.1		10.6794	-0.791713	0.418682	-1.89096	0.0586291	0.223429	AC092620.1		10.6794	-0.210422	0.348233	-0.604256	0.545674	0.999966	AC092620.1		10.6794	-0.0668358	0.332688	-0.200897	0.840779	0.952451	AC092620.1
704.662	-0.0128571	0.185614	-0.0692676	0.944777	0.999517	KYNU		704.662	0.0459885	0.185925	0.247349	0.804638	0.911125	KYNU		704.662	-0.163751	0.260376	-0.628904	0.529412	0.768465	KYNU		704.662	0.135931	0.18518	0.734045	0.462921	0.999966	KYNU		704.662	0.315769	0.184904	1.70774	0.0876838	0.34418	KYNU
1069.01	-0.131662	0.13078	-1.00674	0.31406	0.999517	ARHGAP15		1069.01	-0.219567	0.131219	-1.67328	0.0942715	0.274637	ARHGAP15		1069.01	-0.134539	0.182946	-0.735405	0.462093	0.724162	ARHGAP15		1069.01	-0.0628239	0.130434	-0.481655	0.630051	0.999966	ARHGAP15		1069.01	-0.230629	0.13041	-1.76849	0.0769791	0.32081	ARHGAP15
36.763	-0.275191	0.289109	-0.95186	0.341168	0.999517	AC079793.1		36.763	0.0319235	0.286447	0.111447	0.911262	0.962803	AC079793.1		36.763	-0.32527	0.375786	-0.865572	0.386725	0.663511	AC079793.1		36.763	-0.353982	0.2892	-1.22401	0.220949	0.999966	AC079793.1		36.763	-0.30503	0.285123	-1.06982	0.284701	0.622595	AC079793.1
116.331	0.127873	0.167172	0.76492	0.444319	0.999517	GTDC1		116.331	-0.0560957	0.168629	-0.332657	0.739393	0.875673	GTDC1		116.331	-0.0843893	0.223875	-0.376949	0.706212	0.875485	GTDC1		116.331	0.19018	0.164599	1.15541	0.247923	0.999966	GTDC1		116.331	0.0857371	0.163793	0.523448	0.600662	0.852903	GTDC1
3135.22	-0.10213	0.129931	-0.786033	0.431848	0.999517	ZEB2		3135.22	-0.133235	0.130082	-1.02424	0.305723	0.554698	ZEB2		3135.22	0.100557	0.183138	0.549079	0.582951	0.801979	ZEB2		3135.22	0.0159184	0.129807	0.122631	0.902399	0.999966	ZEB2		3135.22	-0.0968677	0.129787	-0.746357	0.455452	0.771075	ZEB2
10.649	0.334285	0.309682	1.07945	0.280389	0.999517	AC009951.5		10.649	0.262043	0.304958	0.859274	0.390189	0.633408	AC009951.5		10.649	0.0279872	0.32632	0.0857661	0.931652	0.976037	AC009951.5		10.649	0.429733	0.281922	1.5243	0.127435	0.999966	AC009951.5		10.649	0.0700694	0.280402	0.24989	0.802673	0.941645	AC009951.5
20.8154	-0.12687	0.248791	-0.509946	0.610089	0.999517	ZEB2-AS1		20.8154	-0.360408	0.249887	-1.44228	0.149222	0.367451	ZEB2-AS1		20.8154	0.255496	0.290532	0.879408	0.37918	0.656429	ZEB2-AS1		20.8154	-0.0416863	0.252288	-0.165233	0.868761	0.999966	ZEB2-AS1		20.8154	0.291065	0.238825	1.21874	0.222943	0.553881	ZEB2-AS1
19.566	-0.261353	0.284821	-0.917604	0.358826	0.999517	TEX41		19.566	-1.24619	0.304047	-4.09868	4.1551e-05	0.000850282	TEX41		19.566	-0.573423	0.360266	-1.59166	0.11146	0.332746	TEX41		19.566	-0.292092	0.286185	-1.02064	0.307424	0.999966	TEX41		19.566	-0.359397	0.280845	-1.2797	0.200652	0.526624	TEX41
85.3361	0.0694879	0.21687	0.320412	0.748656	0.999517	ACVR2A		85.3361	-0.795574	0.223774	-3.55526	0.000377609	0.00506006	ACVR2A		85.3361	-0.991372	0.304264	-3.25826	0.00112098	0.0128643	ACVR2A		85.3361	-0.014725	0.214717	-0.0685789	0.945325	0.999966	ACVR2A		85.3361	-0.615001	0.216909	-2.83529	0.0045784	0.0522128	ACVR2A
64.5412	-0.15166	0.170273	-0.890687	0.373097	0.999517	ORC4		64.5412	-0.26593	0.17045	-1.56017	0.11872	0.320055	ORC4		64.5412	0.157424	0.217767	0.722898	0.469743	0.729467	ORC4		64.5412	-0.111746	0.165347	-0.675828	0.49915	0.999966	ORC4		64.5412	-0.0608659	0.161849	-0.376067	0.706867	0.904618	ORC4
349.135	-0.000638181	0.124625	-0.00512082	0.995914	0.999517	MBD5		349.135	0.240893	0.124482	1.93517	0.0529695	0.186767	MBD5		349.135	0.316679	0.170677	1.85543	0.0635347	0.234359	MBD5		349.135	0.107028	0.122907	0.870804	0.383861	0.999966	MBD5		349.135	0.222111	0.122132	1.81861	0.0689711	0.301716	MBD5
[truncated: 7,435 more rows]

## Sheet: Fig. 2D
	Moderna (Z-score)						Pfizer (Z-score)								Moderna (Average Raw Values)						Pfizer (Average Raw Values)
[truncated: 52 more rows]
[truncated: 20 more columns]

[truncated: 35 more sheets: Fig. 2E, Fig. 3B, Fig. 3C, Fig. 3D, Fig. 3F, Fig. 3G, Fig. 4A, Fig. 4B, Fig. 4C, Fig. 4D, Fig. 4F, Fig. 5B, Fig. 5C, Fig. 5D, Fig. 5E, Fig. S1A, Fig. S1B, Fig. S1C, Fig. S1D, Fig. S1E …]
